# Supplementary material for: 4-(4-Fluoro­phen­yl)-3-(pyridin-4-yl)-1-(2,4,6-trichloro­phen­yl)-1H-pyrazol-5-amine
Source: Acta Crystallogr Sect E Struct Rep Online. 2012 Aug 1;68(Pt 9):o2603. doi: 10.1107/S1600536812033569 (PMC3435635; doi:10.1107/S1600536812033569)
Supplement: Supplementary file 1 [file e-68-o2603-sup1.cif]

##############################################################################
#                                                                            #
# This CIF contains the data in a paper accepted for publication in          #
# Acta Crystallographica Section E. It conforms to the requirements of       #
# Notes for Authors for Acta Crystallographica Section E, and has been       #
# peer reviewed under the auspices of the IUCr Commission on Journals.       #
#                                                                            #
# Full details of the Crystallographic Information File format               #
# are given in the paper "The Crystallographic Information File (CIF):       #
# a New Standard Archive File for Crystallography" by S. R. Hall, F. H.      #
# Allen and I. D. Brown [Acta Cryst. (1991), A47, 655-685].                  #
#                                                                            #
# The current version of the core CIF dictionary is obtainable from          #
# ftp://ftp.iucr.org/pub/cif_core.dic.                                       #
#                                                                            #
# Software is freely available for graphical display of the structure(s)     #
# in this CIF. For information consult the CIF software page                 #
# http://www.iucr.org/resources/cif/software.                                #
#                                                                            #
# This file may be used for bona fide research purposes within the           #
# scientific community so long as proper attribution is given to the journal # 
# article from which it was obtained.                                        #
#                                                                            #
##############################################################################
data_I
_audit_creation_method     SHELXL-97
_chemical_name_systematic
;
4-(4-Fluorophenyl)-3-(pyridin-4-yl)-1-(2,4,6-trichlorophenyl)-1<i>H</i>-
pyrazol-5-amine
;
_chemical_name_common     ?
_chemical_formula_moiety     'C20 H12 Cl3 F N4'
_chemical_formula_sum     'C20 H12 Cl3 F N4'
_chemical_formula_iupac     'C20 H12 Cl3 F N4'
_chemical_formula_weight     433.69
_chemical_melting_point     ?
_symmetry_cell_setting     triclinic
_symmetry_space_group_name_H-M     'P -1'
_symmetry_space_group_name_Hall     '-P 1'
loop_
    _symmetry_equiv_pos_as_xyz
    'x, y, z'
    '-x, -y, -z'
_cell_length_a     10.2487(5)
_cell_length_b     10.4643(5)
_cell_length_c     10.5489(5)
_cell_angle_alpha     109.2377(10)
_cell_angle_beta     111.4008(10)
_cell_angle_gamma     98.0304(11)
_cell_volume     950.03(8)
_cell_formula_units_Z     2
_cell_measurement_reflns_used     7293
_cell_measurement_theta_min     2.2
_cell_measurement_theta_max     27.7
_cell_measurement_temperature     173(2)
_exptl_crystal_description     plate
_exptl_crystal_colour     colourless
_exptl_crystal_size_max     0.33
_exptl_crystal_size_mid     0.28
_exptl_crystal_size_min     0.07
_exptl_crystal_density_diffrn     1.516
_exptl_crystal_density_meas     ?
_exptl_crystal_density_method     'not measured'
_exptl_crystal_F_000     440
_exptl_absorpt_coefficient_mu     0.506
_exptl_absorpt_correction_type     multi-scan
_exptl_absorpt_process_details     '(SADABS; Bruker, 2006)'
_exptl_absorpt_correction_T_min     0.687
_exptl_absorpt_correction_T_max     0.746
_exptl_special_details     ?
_diffrn_ambient_temperature     173(2)
_diffrn_radiation_type     MoK\a
_diffrn_radiation_wavelength     0.71073
_diffrn_radiation_monochromator     graphite
_diffrn_measurement_device_type     'Bruker SMART APEXII'
_diffrn_measurement_device     '\k-geometry diffractometer'
_diffrn_measurement_method     'CCD scan'
_diffrn_detector_area_resol_mean     ?
_diffrn_reflns_number     21201
_diffrn_reflns_av_R_equivalents     0.0290
_diffrn_reflns_av_sigmaI/netI     0.0222
_diffrn_reflns_theta_min     2.16
_diffrn_reflns_theta_max     27.84
_diffrn_reflns_theta_full     27.84
_diffrn_measured_fraction_theta_max     0.999
_diffrn_measured_fraction_theta_full     0.999
_diffrn_reflns_limit_h_min     -13
_diffrn_reflns_limit_h_max     13
_diffrn_reflns_limit_k_min     -13
_diffrn_reflns_limit_k_max     13
_diffrn_reflns_limit_l_min     -13
_diffrn_reflns_limit_l_max     13
_diffrn_standards_number     ?
_diffrn_standards_interval_count     ?
_diffrn_standards_interval_time     ?
_diffrn_standards_decay_%     ?
_refine_special_details
;
Refinement of <i>F</i>^2^ against ALL reflections. The weighted <i>R</i>-factor
<i>wR</i> and
goodness of fit <i>S</i> are based on <i>F</i>^2^, conventional
<i>R</i>-factors <i>R</i> are based
on <i>F</i>, with <i>F</i> set to zero for negative <i>F</i>^2^. The threshold
expression of
<i>F</i>^2^ > \s(<i>F</i>^2^) is used only for calculating <i>R</i>-factors(gt)
<i>etc</i>. and is
not relevant to the choice of reflections for refinement. <i>R</i>-factors
based
on <i>F</i>^2^ are statistically about twice as large as those based on
<i>F</i>, and <i>R</i>-
factors based on ALL data will be even larger.
;
_reflns_number_total     4517
_reflns_number_gt     3864
_reflns_threshold_expression     I>2\s(I)
_refine_ls_structure_factor_coef     Fsqd
_refine_ls_matrix_type     full
_refine_ls_R_factor_all     0.0391
_refine_ls_R_factor_gt     0.0313
_refine_ls_wR_factor_ref     0.0791
_refine_ls_wR_factor_obs     0.0745
_refine_ls_goodness_of_fit_ref     1.028
_refine_ls_restrained_S_all     1.028
_refine_ls_number_reflns     4517
_refine_ls_number_parameters     253
_refine_ls_number_restraints     0
_refine_ls_hydrogen_treatment     constr
_refine_ls_weighting_scheme     calc
_refine_ls_weighting_details
         'calc w=1/[\s^2^(Fo^2^)+(0.0335P)^2^+0.4497P] where P=(Fo^2^+2Fc^2^)/3'
_atom_sites_solution_hydrogens     geom
_atom_sites_solution_primary     direct
_atom_sites_solution_secondary     difmap
_refine_ls_shift/su_max     0.001
_refine_ls_shift/su_mean     0.000
_refine_diff_density_max     0.333
_refine_diff_density_min     -0.334
_refine_ls_extinction_method     none
_refine_ls_extinction_coef     ?
loop_
    _atom_type_symbol
    _atom_type_description
    _atom_type_scat_dispersion_real
    _atom_type_scat_dispersion_imag
    _atom_type_scat_source
    'C' 'C' 0.0033 0.0016
                         'International Tables Vol C Tables 4.2.6.8 and 6.1.1.4'
    'H' 'H' 0.0000 0.0000
                         'International Tables Vol C Tables 4.2.6.8 and 6.1.1.4'
    'N' 'N' 0.0061 0.0033
                         'International Tables Vol C Tables 4.2.6.8 and 6.1.1.4'
    'F' 'F' 0.0171 0.0103
                         'International Tables Vol C Tables 4.2.6.8 and 6.1.1.4'
    'Cl' 'Cl' 0.1484 0.1585
                         'International Tables Vol C Tables 4.2.6.8 and 6.1.1.4'
_computing_data_collection     'APEX2 (Bruker, 2006)'
_computing_cell_refinement     'SAINT (Bruker, 2006)'
_computing_data_reduction     'SAINT (Bruker, 2006)'
_computing_structure_solution     'SIR97 (Altomare <i>et al.</i>, 1999)'
_computing_structure_refinement     'SHELXL97 (Sheldrick, 2008)'
_computing_molecular_graphics     'PLATON (Spek, 2009)'
_computing_publication_material     'PLATON (Spek, 2009)'
loop_
    _atom_site_type_symbol
    _atom_site_label
    _atom_site_fract_x
    _atom_site_fract_y
    _atom_site_fract_z
    _atom_site_U_iso_or_equiv
    _atom_site_adp_type
    _atom_site_calc_flag
    _atom_site_refinement_flags
    _atom_site_occupancy
    _atom_site_symmetry_multiplicity
    _atom_site_disorder_assembly
    _atom_site_disorder_group
    Cl Cl1 1.11579(4) 0.81835(4) 0.49931(4) 0.03113(10) Uani d . 1 1 . .
    Cl Cl2 0.55419(4) 0.70476(4) 0.42446(4) 0.03333(10) Uani d . 1 1 . .
    Cl Cl3 0.97212(5) 1.14538(4) 0.90748(5) 0.04454(13) Uani d . 1 1 . .
    F F1 0.50004(11) -0.13075(9) -0.22515(12) 0.0397(2) Uani d . 1 1 . .
    N N1 0.79475(14) 0.65783(12) 0.33280(12) 0.0233(3) Uani d . 1 1 . .
    N N2 0.78815(13) 0.68969(12) 0.21373(12) 0.0218(2) Uani d . 1 1 . .
    C C3 0.75032(15) 0.56326(14) 0.10311(14) 0.0195(3) Uani d . 1 1 . .
    C C4 0.73201(16) 0.44990(14) 0.14668(15) 0.0210(3) Uani d . 1 1 . .
    C C5 0.76173(16) 0.51568(14) 0.29651(15) 0.0225(3) Uani d . 1 1 . .
    N N6 0.76393(17) 0.46090(14) 0.39766(14) 0.0333(3) Uani d . 1 1 . .
    H H6A 0.7576 0.5126 0.4816 0.050 Uiso d R 1 1 . .
    H H6B 0.7212 0.3720 0.3571 0.050 Uiso d R 1 1 . .
    C C7 0.83795(16) 0.77123(14) 0.47287(14) 0.0212(3) Uani d . 1 1 . .
    C C8 0.98371(16) 0.85674(15) 0.55896(15) 0.0220(3) Uani d . 1 1 . .
    C C9 1.02636(16) 0.97336(15) 0.69174(15) 0.0241(3) Uani d . 1 1 . .
    H H9 1.1252 1.0322 0.7475 0.029 Uiso calc R 1 1 . .
    C C10 0.92128(17) 1.00187(15) 0.74088(16) 0.0260(3) Uani d . 1 1 . .
    C C11 0.77596(17) 0.92009(15) 0.66037(16) 0.0258(3) Uani d . 1 1 . .
    H H11 0.7054 0.9417 0.6960 0.031 Uiso calc R 1 1 . .
    C C12 0.73591(16) 0.80573(15) 0.52632(15) 0.0228(3) Uani d . 1 1 . .
    C C13 0.67511(15) 0.29689(14) 0.05054(15) 0.0203(3) Uani d . 1 1 . .
    C C14 0.73867(17) 0.19851(16) 0.09215(16) 0.0261(3) Uani d . 1 1 . .
    H H14 0.8231 0.2304 0.1848 0.031 Uiso calc R 1 1 . .
    C C15 0.67967(18) 0.05394(16) -0.00078(18) 0.0293(3) Uani d . 1 1 . .
    H H15 0.7226 -0.0129 0.0279 0.035 Uiso calc R 1 1 . .
    C C16 0.55864(17) 0.01080(15) -0.13404(17) 0.0274(3) Uani d . 1 1 . .
    C C17 0.49321(17) 0.10325(16) -0.18119(16) 0.0272(3) Uani d . 1 1 . .
    H H17 0.4102 0.0701 -0.2752 0.033 Uiso calc R 1 1 . .
    C C18 0.55209(16) 0.24677(15) -0.08716(16) 0.0235(3) Uani d . 1 1 . .
    H H18 0.5077 0.3123 -0.1172 0.028 Uiso calc R 1 1 . .
    C C19 0.74226(15) 0.55640(14) -0.04193(14) 0.0192(3) Uani d . 1 1 . .
    C C20 0.67214(16) 0.63729(15) -0.10978(15) 0.0224(3) Uani d . 1 1 . .
    H H20 0.6215 0.6939 -0.0672 0.027 Uiso calc R 1 1 . .
    C C21 0.67723(17) 0.63399(16) -0.24026(16) 0.0264(3) Uani d . 1 1 . .
    H H21 0.6265 0.6878 -0.2865 0.032 Uiso calc R 1 1 . .
    N N22 0.74904(15) 0.55985(14) -0.30536(14) 0.0290(3) Uani d . 1 1 . .
    C C23 0.81503(18) 0.48164(17) -0.23960(17) 0.0292(3) Uani d . 1 1 . .
    H H23 0.8670 0.4280 -0.2832 0.035 Uiso calc R 1 1 . .
    C C24 0.81216(16) 0.47424(15) -0.11190(16) 0.0242(3) Uani d . 1 1 . .
    H H24 0.8574 0.4138 -0.0725 0.029 Uiso calc R 1 1 . .
loop_
    _atom_site_aniso_label
    _atom_site_aniso_U_11
    _atom_site_aniso_U_22
    _atom_site_aniso_U_33
    _atom_site_aniso_U_12
    _atom_site_aniso_U_13
    _atom_site_aniso_U_23
    Cl1 0.03306(19) 0.0364(2) 0.02770(18) 0.01592(16) 0.01643(15) 0.01189(16)
    Cl2 0.02807(19) 0.0373(2) 0.02116(17) -0.00504(15) 0.00680(14) 0.00688(15)
    Cl3 0.0481(2) 0.0315(2) 0.0318(2) -0.00855(18) 0.02382(19) -0.01149(17)
    F1 0.0488(6) 0.0173(4) 0.0460(6) 0.0034(4) 0.0257(5) 0.0021(4)
    N1 0.0368(7) 0.0182(6) 0.0127(5) 0.0038(5) 0.0108(5) 0.0058(4)
    N2 0.0309(6) 0.0211(6) 0.0135(5) 0.0046(5) 0.0100(5) 0.0083(4)
    C3 0.0231(6) 0.0203(6) 0.0141(6) 0.0052(5) 0.0082(5) 0.0063(5)
    C4 0.0282(7) 0.0196(6) 0.0153(6) 0.0060(5) 0.0100(5) 0.0073(5)
    C5 0.0320(7) 0.0190(6) 0.0163(6) 0.0062(6) 0.0109(6) 0.0075(5)
    N6 0.0631(9) 0.0211(6) 0.0191(6) 0.0100(6) 0.0213(6) 0.0094(5)
    C7 0.0319(7) 0.0170(6) 0.0127(6) 0.0046(5) 0.0088(5) 0.0061(5)
    C8 0.0280(7) 0.0227(7) 0.0180(6) 0.0088(6) 0.0109(5) 0.0103(5)
    C9 0.0259(7) 0.0221(7) 0.0189(6) 0.0022(6) 0.0077(6) 0.0066(5)
    C10 0.0341(8) 0.0197(7) 0.0177(6) 0.0015(6) 0.0122(6) 0.0020(5)
    C11 0.0313(8) 0.0238(7) 0.0222(7) 0.0034(6) 0.0158(6) 0.0066(6)
    C12 0.0257(7) 0.0219(7) 0.0166(6) 0.0000(5) 0.0076(5) 0.0078(5)
    C13 0.0280(7) 0.0187(6) 0.0176(6) 0.0059(5) 0.0139(5) 0.0072(5)
    C14 0.0336(8) 0.0258(7) 0.0214(7) 0.0107(6) 0.0127(6) 0.0111(6)
    C15 0.0410(9) 0.0241(7) 0.0341(8) 0.0150(7) 0.0227(7) 0.0159(6)
    C16 0.0365(8) 0.0164(6) 0.0309(8) 0.0038(6) 0.0228(7) 0.0045(6)
    C17 0.0292(7) 0.0242(7) 0.0224(7) 0.0029(6) 0.0113(6) 0.0047(6)
    C18 0.0281(7) 0.0208(7) 0.0223(7) 0.0073(6) 0.0121(6) 0.0088(5)
    C19 0.0217(6) 0.0185(6) 0.0135(6) 0.0004(5) 0.0071(5) 0.0050(5)
    C20 0.0290(7) 0.0210(7) 0.0189(6) 0.0070(6) 0.0128(6) 0.0079(5)
    C21 0.0360(8) 0.0259(7) 0.0194(7) 0.0083(6) 0.0128(6) 0.0116(6)
    N22 0.0401(7) 0.0291(7) 0.0199(6) 0.0067(6) 0.0169(5) 0.0098(5)
    C23 0.0367(8) 0.0301(8) 0.0247(7) 0.0111(6) 0.0194(6) 0.0086(6)
    C24 0.0285(7) 0.0251(7) 0.0210(7) 0.0091(6) 0.0119(6) 0.0102(6)
_geom_special_details
;
All e.s.d.'s (except the e.s.d. in the dihedral angle between two l.s. planes)
are estimated using the full covariance matrix. The cell e.s.d.'s are taken
into account individually in the estimation of e.s.d.'s in distances, angles
and torsion angles; correlations between e.s.d.'s in cell parameters are only
used when they are defined by crystal symmetry. An approximate (isotropic)
treatment of cell e.s.d.'s is used for estimating e.s.d.'s involving l.s.
planes.
;
loop_
    _geom_bond_atom_site_label_1
    _geom_bond_atom_site_label_2
    _geom_bond_site_symmetry_2
    _geom_bond_distance
    _geom_bond_publ_flag
    Cl1 C8 . 1.7310(15) ?
    Cl2 C12 . 1.7266(15) ?
    Cl3 C10 . 1.7289(14) ?
    F1 C16 . 1.3677(16) ?
    N1 C5 . 1.3649(18) ?
    N1 N2 . 1.3833(16) ?
    N1 C7 . 1.4170(16) ?
    N2 C3 . 1.3310(17) ?
    C3 C4 . 1.4190(19) ?
    C3 C19 . 1.4788(18) ?
    C4 C5 . 1.3921(18) ?
    C4 C13 . 1.4730(18) ?
    C5 N6 . 1.3627(18) ?
    N6 H6A . 0.9044 ?
    N6 H6B . 0.8528 ?
    C7 C12 . 1.394(2) ?
    C7 C8 . 1.399(2) ?
    C8 C9 . 1.3856(19) ?
    C9 C10 . 1.383(2) ?
    C9 H9 . 0.9500 ?
    C10 C11 . 1.383(2) ?
    C11 C12 . 1.3872(19) ?
    C11 H11 . 0.9500 ?
    C13 C18 . 1.3969(19) ?
    C13 C14 . 1.398(2) ?
    C14 C15 . 1.396(2) ?
    C14 H14 . 0.9500 ?
    C15 C16 . 1.368(2) ?
    C15 H15 . 0.9500 ?
    C16 C17 . 1.374(2) ?
    C17 C18 . 1.390(2) ?
    C17 H17 . 0.9500 ?
    C18 H18 . 0.9500 ?
    C19 C24 . 1.3918(19) ?
    C19 C20 . 1.3925(19) ?
    C20 C21 . 1.3857(19) ?
    C20 H20 . 0.9500 ?
    C21 N22 . 1.339(2) ?
    C21 H21 . 0.9500 ?
    N22 C23 . 1.340(2) ?
    C23 C24 . 1.385(2) ?
    C23 H23 . 0.9500 ?
    C24 H24 . 0.9500 ?
loop_
    _geom_angle_atom_site_label_1
    _geom_angle_atom_site_label_2
    _geom_angle_atom_site_label_3
    _geom_angle_site_symmetry_1
    _geom_angle_site_symmetry_3
    _geom_angle
    _geom_angle_publ_flag
    C5 N1 N2 . . 112.70(11) ?
    C5 N1 C7 . . 128.89(12) ?
    N2 N1 C7 . . 118.37(11) ?
    C3 N2 N1 . . 103.52(11) ?
    N2 C3 C4 . . 112.95(12) ?
    N2 C3 C19 . . 118.76(12) ?
    C4 C3 C19 . . 128.15(12) ?
    C5 C4 C3 . . 104.41(12) ?
    C5 C4 C13 . . 127.41(13) ?
    C3 C4 C13 . . 127.71(12) ?
    N6 C5 N1 . . 122.51(12) ?
    N6 C5 C4 . . 131.05(13) ?
    N1 C5 C4 . . 106.42(12) ?
    C5 N6 H6A . . 120.3 ?
    C5 N6 H6B . . 113.1 ?
    H6A N6 H6B . . 117.0 ?
    C12 C7 C8 . . 117.70(12) ?
    C12 C7 N1 . . 121.29(13) ?
    C8 C7 N1 . . 120.93(13) ?
    C9 C8 C7 . . 121.78(13) ?
    C9 C8 Cl1 . . 118.35(11) ?
    C7 C8 Cl1 . . 119.86(10) ?
    C10 C9 C8 . . 118.23(13) ?
    C10 C9 H9 . . 120.9 ?
    C8 C9 H9 . . 120.9 ?
    C9 C10 C11 . . 122.19(13) ?
    C9 C10 Cl3 . . 119.16(11) ?
    C11 C10 Cl3 . . 118.65(12) ?
    C10 C11 C12 . . 118.28(14) ?
    C10 C11 H11 . . 120.9 ?
    C12 C11 H11 . . 120.9 ?
    C11 C12 C7 . . 121.79(13) ?
    C11 C12 Cl2 . . 118.38(12) ?
    C7 C12 Cl2 . . 119.83(11) ?
    C18 C13 C14 . . 118.19(13) ?
    C18 C13 C4 . . 119.28(12) ?
    C14 C13 C4 . . 122.54(13) ?
    C15 C14 C13 . . 120.83(14) ?
    C15 C14 H14 . . 119.6 ?
    C13 C14 H14 . . 119.6 ?
    C16 C15 C14 . . 118.46(14) ?
    C16 C15 H15 . . 120.8 ?
    C14 C15 H15 . . 120.8 ?
    F1 C16 C15 . . 118.68(14) ?
    F1 C16 C17 . . 118.28(14) ?
    C15 C16 C17 . . 123.04(13) ?
    C16 C17 C18 . . 117.99(14) ?
    C16 C17 H17 . . 121.0 ?
    C18 C17 H17 . . 121.0 ?
    C17 C18 C13 . . 121.49(13) ?
    C17 C18 H18 . . 119.3 ?
    C13 C18 H18 . . 119.3 ?
    C24 C19 C20 . . 117.29(12) ?
    C24 C19 C3 . . 120.87(12) ?
    C20 C19 C3 . . 121.74(12) ?
    C21 C20 C19 . . 119.06(13) ?
    C21 C20 H20 . . 120.5 ?
    C19 C20 H20 . . 120.5 ?
    N22 C21 C20 . . 124.20(14) ?
    N22 C21 H21 . . 117.9 ?
    C20 C21 H21 . . 117.9 ?
    C21 N22 C23 . . 116.10(13) ?
    N22 C23 C24 . . 124.00(14) ?
    N22 C23 H23 . . 118.0 ?
    C24 C23 H23 . . 118.0 ?
    C23 C24 C19 . . 119.25(14) ?
    C23 C24 H24 . . 120.4 ?
    C19 C24 H24 . . 120.4 ?
loop_
    _geom_torsion_atom_site_label_1
    _geom_torsion_atom_site_label_2
    _geom_torsion_atom_site_label_3
    _geom_torsion_atom_site_label_4
    _geom_torsion_site_symmetry_1
    _geom_torsion_site_symmetry_2
    _geom_torsion_site_symmetry_3
    _geom_torsion_site_symmetry_4
    _geom_torsion
    _geom_torsion_publ_flag
    C5 N1 N2 C3 . . . . -0.07(16) ?
    C7 N1 N2 C3 . . . . 177.83(12) ?
    N1 N2 C3 C4 . . . . 0.03(16) ?
    N1 N2 C3 C19 . . . . -175.96(12) ?
    N2 C3 C4 C5 . . . . 0.02(17) ?
    C19 C3 C4 C5 . . . . 175.55(13) ?
    N2 C3 C4 C13 . . . . 172.59(13) ?
    C19 C3 C4 C13 . . . . -11.9(2) ?
    N2 N1 C5 N6 . . . . 178.89(14) ?
    C7 N1 C5 N6 . . . . 1.3(2) ?
    N2 N1 C5 C4 . . . . 0.09(17) ?
    C7 N1 C5 C4 . . . . -177.54(14) ?
    C3 C4 C5 N6 . . . . -178.73(16) ?
    C13 C4 C5 N6 . . . . 8.7(3) ?
    C3 C4 C5 N1 . . . . -0.07(16) ?
    C13 C4 C5 N1 . . . . -172.66(14) ?
    C5 N1 C7 C12 . . . . -77.8(2) ?
    N2 N1 C7 C12 . . . . 104.65(16) ?
    C5 N1 C7 C8 . . . . 105.30(18) ?
    N2 N1 C7 C8 . . . . -72.23(18) ?
    C12 C7 C8 C9 . . . . -1.0(2) ?
    N1 C7 C8 C9 . . . . 175.96(13) ?
    C12 C7 C8 Cl1 . . . . 179.43(11) ?
    N1 C7 C8 Cl1 . . . . -3.59(18) ?
    C7 C8 C9 C10 . . . . 1.9(2) ?
    Cl1 C8 C9 C10 . . . . -178.53(11) ?
    C8 C9 C10 C11 . . . . -1.5(2) ?
    C8 C9 C10 Cl3 . . . . 179.15(11) ?
    C9 C10 C11 C12 . . . . 0.2(2) ?
    Cl3 C10 C11 C12 . . . . 179.56(11) ?
    C10 C11 C12 C7 . . . . 0.7(2) ?
    C10 C11 C12 Cl2 . . . . -179.22(12) ?
    C8 C7 C12 C11 . . . . -0.3(2) ?
    N1 C7 C12 C11 . . . . -177.31(13) ?
    C8 C7 C12 Cl2 . . . . 179.62(11) ?
    N1 C7 C12 Cl2 . . . . 2.64(19) ?
    C5 C4 C13 C18 . . . . 127.95(16) ?
    C3 C4 C13 C18 . . . . -43.0(2) ?
    C5 C4 C13 C14 . . . . -51.4(2) ?
    C3 C4 C13 C14 . . . . 137.65(16) ?
    C18 C13 C14 C15 . . . . -0.7(2) ?
    C4 C13 C14 C15 . . . . 178.67(14) ?
    C13 C14 C15 C16 . . . . 0.4(2) ?
    C14 C15 C16 F1 . . . . -179.70(13) ?
    C14 C15 C16 C17 . . . . 0.6(2) ?
    F1 C16 C17 C18 . . . . 179.13(13) ?
    C15 C16 C17 C18 . . . . -1.1(2) ?
    C16 C17 C18 C13 . . . . 0.8(2) ?
    C14 C13 C18 C17 . . . . 0.1(2) ?
    C4 C13 C18 C17 . . . . -179.29(13) ?
    N2 C3 C19 C24 . . . . 130.10(15) ?
    C4 C3 C19 C24 . . . . -45.2(2) ?
    N2 C3 C19 C20 . . . . -46.22(19) ?
    C4 C3 C19 C20 . . . . 138.48(15) ?
    C24 C19 C20 C21 . . . . -1.0(2) ?
    C3 C19 C20 C21 . . . . 175.42(13) ?
    C19 C20 C21 N22 . . . . -1.7(2) ?
    C20 C21 N22 C23 . . . . 2.2(2) ?
    C21 N22 C23 C24 . . . . 0.1(2) ?
    N22 C23 C24 C19 . . . . -2.7(2) ?
    C20 C19 C24 C23 . . . . 3.1(2) ?
    C3 C19 C24 C23 . . . . -173.41(13) ?
loop_
    _geom_hbond_atom_site_label_D
    _geom_hbond_atom_site_label_H
    _geom_hbond_atom_site_label_A
    _geom_hbond_site_symmetry_A
    _geom_hbond_distance_DH
    _geom_hbond_distance_HA
    _geom_hbond_distance_DA
    _geom_hbond_angle_DHA
    N6 H6A N22 1_556 0.90 2.17 3.0275(17) 157
_iucr_refine_instructions_details
;
TITL ba501 in P-1
CELL 0.71073  10.2487   10.4643   10.5489  109.2377  111.4008   98.0304
ZERR    2.00   0.0005    0.0005    0.0005    0.0010    0.0010    0.0011
REM Gitterkonstanten aus 7293 Reflexen mit 2.2-27.7 Grad V=950.0(1)
REM farblose Platte
LATT 1
SFAC C  H  N  F  Cl
UNIT 40  24  8  2  6
L.S. 4
FMAP 2
PLAN -20 .5 -.5
SIZE  0.070        0.277        0.328
TEMP -100.000
EQIV $1 X,Y,Z+1
HTAB N6 N22_$1
ACTA
CONF
BOND $H
WGHT    0.033500    0.449700
FVAR       0.69319
MOLE 1
CL1   5    1.115786    0.818351    0.499312    11.00000    0.03306    0.03640 =
         0.02770    0.01189    0.01643    0.01592
     0.00004 0.00004 0.00004 0.00019 0.00021 0.00018 0.00016 0.00015 0.00016
CL2   5    0.554187    0.704758    0.424461    11.00000    0.02807    0.03729 =
         0.02116    0.00688    0.00680   -0.00504
     0.00004 0.00004 0.00004 0.00019 0.00021 0.00017 0.00015 0.00014 0.00015
CL3   5    0.972116    1.145375    0.907478    11.00000    0.04810    0.03152 =
         0.03181   -0.01149    0.02382   -0.00855
     0.00005 0.00004 0.00005 0.00025 0.00021 0.00021 0.00017 0.00019 0.00018
F1    4    0.500039   -0.130750   -0.225147    11.00000    0.04877    0.01730 =
         0.04596    0.00207    0.02568    0.00344
     0.00011 0.00009 0.00012 0.00059 0.00043 0.00058 0.00040 0.00049 0.00040
N1    3    0.794752    0.657826    0.332799    11.00000    0.03684    0.01822 =
         0.01269    0.00578    0.01077    0.00377
     0.00014 0.00012 0.00012 0.00067 0.00055 0.00051 0.00044 0.00048 0.00049
N2    3    0.788148    0.689691    0.213734    11.00000    0.03094    0.02113 =
         0.01347    0.00826    0.01003    0.00461
     0.00013 0.00012 0.00012 0.00062 0.00056 0.00051 0.00045 0.00046 0.00048
C3    1    0.750316    0.563262    0.103113    11.00000    0.02314    0.02026 =
         0.01410    0.00631    0.00820    0.00518
     0.00015 0.00014 0.00014 0.00064 0.00063 0.00058 0.00050 0.00050 0.00051
C4    1    0.732007    0.449898    0.146678    11.00000    0.02820    0.01958 =
         0.01534    0.00733    0.01000    0.00600
     0.00016 0.00014 0.00015 0.00070 0.00064 0.00059 0.00051 0.00053 0.00054
C5    1    0.761726    0.515684    0.296507    11.00000    0.03197    0.01904 =
         0.01635    0.00750    0.01090    0.00618
     0.00016 0.00014 0.00015 0.00074 0.00064 0.00061 0.00052 0.00055 0.00056
N6    3    0.763931    0.460899    0.397658    11.00000    0.06307    0.02107 =
         0.01911    0.00936    0.02134    0.00999
     0.00017 0.00014 0.00014 0.00094 0.00061 0.00059 0.00050 0.00063 0.00062
AFIX   3
H6A   2    0.757569    0.512612    0.481632    11.00000   -1.50000
     0.00000 0.00000 0.00000 0.00000
H6B   2    0.721169    0.372012    0.357132    11.00000   -1.50000
     0.00000 0.00000 0.00000 0.00000
AFIX   0
C7    1    0.837952    0.771230    0.472874    11.00000    0.03195    0.01695 =
         0.01268    0.00608    0.00881    0.00457
     0.00016 0.00014 0.00014 0.00073 0.00061 0.00057 0.00050 0.00053 0.00054
C8    1    0.983707    0.856739    0.558955    11.00000    0.02803    0.02275 =
         0.01800    0.01031    0.01090    0.00880
     0.00016 0.00015 0.00015 0.00070 0.00067 0.00062 0.00054 0.00055 0.00056
C9    1    1.026364    0.973357    0.691737    11.00000    0.02586    0.02215 =
         0.01894    0.00656    0.00771    0.00222
     0.00016 0.00015 0.00015 0.00069 0.00067 0.00064 0.00055 0.00055 0.00055
AFIX  43
H9    2    1.125154    1.032155    0.747531    11.00000   -1.20000
     0.00000 0.00000 0.00000 0.00000
AFIX   0
C10   1    0.921285    1.001875    0.740880    11.00000    0.03414    0.01969 =
         0.01773    0.00201    0.01220    0.00146
     0.00017 0.00015 0.00016 0.00077 0.00066 0.00063 0.00053 0.00058 0.00057
C11   1    0.775963    0.920088    0.660371    11.00000    0.03133    0.02376 =
         0.02217    0.00656    0.01577    0.00338
     0.00017 0.00015 0.00016 0.00075 0.00070 0.00068 0.00057 0.00060 0.00058
AFIX  43
H11   2    0.705424    0.941681    0.695965    11.00000   -1.20000
     0.00000 0.00000 0.00000 0.00000
AFIX   0
C12   1    0.735913    0.805729    0.526318    11.00000    0.02569    0.02194 =
         0.01655    0.00776    0.00755    0.00003
     0.00016 0.00015 0.00015 0.00068 0.00066 0.00061 0.00053 0.00053 0.00054
C13   1    0.675109    0.296891    0.050541    11.00000    0.02797    0.01866 =
         0.01758    0.00722    0.01395    0.00589
     0.00015 0.00014 0.00015 0.00068 0.00063 0.00060 0.00051 0.00055 0.00053
C14   1    0.738666    0.198515    0.092147    11.00000    0.03362    0.02575 =
         0.02145    0.01111    0.01268    0.01066
     0.00017 0.00016 0.00016 0.00077 0.00072 0.00066 0.00058 0.00060 0.00061
AFIX  43
H14   2    0.823067    0.230400    0.184816    11.00000   -1.20000
     0.00000 0.00000 0.00000 0.00000
AFIX   0
C15   1    0.679670    0.053940   -0.000781    11.00000    0.04097    0.02413 =
         0.03407    0.01585    0.02274    0.01498
     0.00018 0.00016 0.00018 0.00087 0.00073 0.00080 0.00064 0.00071 0.00065
AFIX  43
H15   2    0.722588   -0.012910    0.027875    11.00000   -1.20000
     0.00000 0.00000 0.00000 0.00000
AFIX   0
C16   1    0.558637    0.010803   -0.134044    11.00000    0.03651    0.01644 =
         0.03092    0.00453    0.02279    0.00382
     0.00017 0.00015 0.00017 0.00080 0.00064 0.00076 0.00057 0.00067 0.00058
C17   1    0.493214    0.103245   -0.181194    11.00000    0.02916    0.02418 =
         0.02241    0.00468    0.01131    0.00293
     0.00017 0.00016 0.00016 0.00074 0.00071 0.00069 0.00058 0.00060 0.00059
AFIX  43
H17   2    0.410245    0.070072   -0.275221    11.00000   -1.20000
     0.00000 0.00000 0.00000 0.00000
AFIX   0
C18   1    0.552088    0.246769   -0.087163    11.00000    0.02812    0.02082 =
         0.02234    0.00876    0.01211    0.00725
     0.00016 0.00015 0.00016 0.00071 0.00066 0.00066 0.00055 0.00058 0.00055
AFIX  43
H18   2    0.507662    0.312259   -0.117220    11.00000   -1.20000
     0.00000 0.00000 0.00000 0.00000
AFIX   0
C19   1    0.742256    0.556403   -0.041930    11.00000    0.02173    0.01854 =
         0.01347    0.00504    0.00714    0.00038
     0.00015 0.00014 0.00014 0.00063 0.00061 0.00057 0.00049 0.00050 0.00050
C20   1    0.672138    0.637294   -0.109778    11.00000    0.02900    0.02096 =
         0.01894    0.00787    0.01277    0.00700
     0.00016 0.00015 0.00015 0.00071 0.00065 0.00063 0.00053 0.00056 0.00056
AFIX  43
H20   2    0.621528    0.693941   -0.067212    11.00000   -1.20000
     0.00000 0.00000 0.00000 0.00000
AFIX   0
C21   1    0.677229    0.633994   -0.240261    11.00000    0.03604    0.02591 =
         0.01943    0.01156    0.01278    0.00833
     0.00017 0.00016 0.00016 0.00080 0.00072 0.00066 0.00057 0.00060 0.00061
AFIX  43
H21   2    0.626518    0.687793   -0.286484    11.00000   -1.20000
     0.00000 0.00000 0.00000 0.00000
AFIX   0
N22   3    0.749036    0.559847   -0.305362    11.00000    0.04015    0.02909 =
         0.01988    0.00976    0.01689    0.00666
     0.00015 0.00014 0.00014 0.00073 0.00065 0.00058 0.00051 0.00055 0.00056
C23   1    0.815033    0.481641   -0.239602    11.00000    0.03673    0.03006 =
         0.02466    0.00862    0.01943    0.01106
     0.00018 0.00017 0.00017 0.00082 0.00077 0.00072 0.00061 0.00065 0.00065
AFIX  43
H23   2    0.866978    0.427978   -0.283220    11.00000   -1.20000
     0.00000 0.00000 0.00000 0.00000
AFIX   0
C24   1    0.812159    0.474244   -0.111903    11.00000    0.02846    0.02505 =
         0.02099    0.01018    0.01191    0.00912
     0.00016 0.00015 0.00016 0.00071 0.00070 0.00066 0.00056 0.00057 0.00058
AFIX  43
H24   2    0.857391    0.413773   -0.072525    11.00000   -1.20000
     0.00000 0.00000 0.00000 0.00000
HKLF 4
;
data_global
_journal_date_recd_electronic     2012-07-24
_journal_date_accepted     2012-07-25
_journal_name_full     'Acta Crystallographica, Section E'
_journal_year     2012
_journal_volume     68
_journal_issue      9
_journal_page_first     o2603
_journal_page_last     o2603
_journal_paper_category     QO
_journal_paper_doi     10.1107/S1600536812033569
_journal_coeditor_code     BT5984
_publ_contact_author_name     'Stefan Laufer'
_publ_contact_author_address
;
Institute of Pharmacy
Department of Pharmaceutical and Medicinal Chemistry
Eberhard Karls University T\"ubingen
Auf der Morgenstelle 8
72076 T\"ubingen
Germany
;
_publ_contact_author_email     'stefan.laufer@uni-tuebingen.de'
_publ_contact_author_fax     '+497071295037'
_publ_contact_author_phone     '+4970712972459'
_publ_section_title
;\
4-(4-Fluorophenyl)-3-(pyridin-4-yl)-1-(2,4,6-trichlorophenyl)-1<i>H</i>-\
pyrazol-5-amine
;
loop_
    _publ_author_name
    _publ_author_address
    'Abu Thaher, Bassam'
;
Faculty of Science
Chemistry Department
Islamic University of Gaza
Gaza Strip
Palestinian Territories
;
    'Koch, Pierre'
;
Institute of Pharmacy
Department of Pharmaceutical and Medicinal Chemistry
Eberhard Karls University T\"ubingen
Auf der Morgenstelle 8
72076 T\"ubingen
Germany
;
    'Schollmeyer, Dieter'
;
Department of Organic Chemistry
Johannes Gutenberg-University Mainz,
Duesbergweg 10-14
D-55128 Mainz
Germany
;
    'Laufer, Stefan'
;
Institute of Pharmacy
Department of Pharmaceutical and Medicinal Chemistry
Eberhard Karls University T\"ubingen
Auf der Morgenstelle 8
72076 T\"ubingen
Germany
;
