# Supplementary material for: 4-(4-Fluoro­phen­yl)-3-(pyridin-4-yl)-1-(2,4,6-trichloro­phen­yl)-1H-pyrazol-5-amine
Source: Acta Crystallogr Sect E Struct Rep Online. 2012 Aug 1;68(Pt 9):o2603. doi: 10.1107/S1600536812033569 (PMC3435635; doi:10.1107/S1600536812033569)
Supplement: Supplementary file 2 [file e-68-o2603-Isup2.hkl]

# 
# h,k,l, Fc-squared, Fo-squared, sigma(Fo-squared) and status flag 
# 
data_I
_shelx_title ' ba501 in P-1' 
_shelx_refln_list_code          4 
_shelx_F_calc_maximum      149.06 
_exptl_crystal_F_000       440.00 
_reflns_d_resolution_high  0.7610 
 
loop_ 
 _symmetry_equiv_pos_as_xyz 
 'x, y, z' 
 '-x, -y, -z' 
 
_cell_length_a    10.2487 
_cell_length_b    10.4643 
_cell_length_c    10.5489 
_cell_angle_alpha 109.238 
_cell_angle_beta  111.401 
_cell_angle_gamma  98.030 
 
_shelx_F_squared_multiplier     1.000 
 
loop_ 
 _refln_index_h 
 _refln_index_k 
 _refln_index_l 
 _refln_F_squared_calc 
 _refln_F_squared_meas 
 _refln_F_squared_sigma 
 _refln_observed_status 
   1   0   0       49.57       51.58      0.63 o 
   2   0   0     1465.85     1511.53     10.41 o 
   3   0   0      747.28      755.14      5.90 o 
   4   0   0     5385.47     5589.55     39.91 o 
   5   0   0       12.55       15.13      0.94 o 
   6   0   0       23.40       26.08      1.22 o 
   7   0   0       68.91       66.73      2.20 o 
   8   0   0       23.14       20.68      2.08 o 
   9   0   0      421.19      420.64      7.78 o 
  10   0   0       71.18       73.89      4.67 o 
  11   0   0        7.31        5.81      4.23 o 
 -12   1   0       34.85       31.45      7.08 o 
 -11   1   0      206.44      231.89      7.40 o 
 -10   1   0       11.01        9.71      2.39 o 
  -9   1   0       20.51       16.91      2.19 o 
  -8   1   0        2.20        0.25      1.29 o 
  -7   1   0      182.74      180.42      4.27 o 
  -6   1   0      506.53      521.66      5.73 o 
  -5   1   0        7.59        7.15      0.78 o 
  -4   1   0     2786.58     2858.38     21.18 o 
  -3   1   0      148.96      167.42      2.17 o 
  -2   1   0     8570.51     8228.22     80.72 o 
  -1   1   0     2823.53     2688.95     32.15 o 
   0   1   0       42.38       44.70      0.65 o 
   1   1   0        0.24       -0.36      0.36 o 
   2   1   0    22218.46    20341.22    173.14 o 
   3   1   0     1919.03     2021.36     18.18 o 
   4   1   0      857.14      892.71      9.79 o 
   5   1   0      811.21      806.97      6.93 o 
   6   1   0      186.26      186.58      2.80 o 
   7   1   0       31.69       32.14      1.55 o 
   8   1   0      169.65      168.09      4.40 o 
   9   1   0       15.09       16.95      2.27 o 
  10   1   0      159.78      173.86      6.35 o 
  11   1   0       18.06       16.83      3.63 o 
 -12   2   0       10.16        7.61      2.82 o 
 -11   2   0       22.07       22.48      3.21 o 
 -10   2   0      143.95      140.99      5.71 o 
  -9   2   0      364.72      357.71      7.06 o 
  -8   2   0      123.19      124.28      5.83 o 
  -7   2   0      338.63      342.35      6.05 o 
  -6   2   0       20.28       17.03      1.22 o 
  -5   2   0       24.66       22.58      1.48 o 
  -4   2   0      383.01      394.61      4.48 o 
  -3   2   0       58.69       48.94      1.45 o 
  -2   2   0     2997.93     2944.95     22.95 o 
  -1   2   0     1043.97     1061.17      9.55 o 
   0   2   0       17.83       19.17      0.75 o 
   1   2   0     4871.42     4917.36     36.90 o 
   2   2   0     1615.23     1705.90     14.15 o 
   3   2   0      924.21      953.52     10.01 o 
   4   2   0     1064.55     1123.35     13.46 o 
   5   2   0      442.92      463.63      6.83 o 
   6   2   0       95.91      106.33      2.60 o 
   7   2   0       59.40       50.22      1.72 o 
   8   2   0       16.96       21.98      1.45 o 
   9   2   0       35.38       35.92      2.95 o 
  10   2   0      216.78      223.88      7.06 o 
  11   2   0        1.27       -1.31      2.13 o 
 -12   3   0       35.80       24.28      3.64 o 
 -11   3   0        6.77        3.38      2.38 o 
 -10   3   0        0.17        0.97      1.62 o 
  -9   3   0      264.69      278.21      6.27 o 
  -8   3   0     2252.78     2253.41     23.19 o 
  -7   3   0      582.64      585.52      8.44 o 
  -6   3   0        0.03        2.11      0.75 o 
  -5   3   0       61.62       71.93      2.06 o 
  -4   3   0      244.51      273.25      3.80 o 
  -3   3   0        5.61        4.51      0.75 o 
  -2   3   0        5.05        5.47      0.71 o 
  -1   3   0     2347.58     2261.03     16.74 o 
   0   3   0     1619.57     1700.80     16.01 o 
   1   3   0     4410.69     4399.07     41.26 o 
   2   3   0      135.10      174.28      3.25 o 
   3   3   0      859.69      905.05     10.00 o 
   4   3   0     1176.22     1250.21     13.32 o 
   5   3   0       32.83       30.34      2.39 o 
   6   3   0        6.50        9.78      2.03 o 
   7   3   0      123.39      138.85      4.70 o 
   8   3   0      519.69      543.93      6.15 o 
   9   3   0       97.99       88.73      4.38 o 
  10   3   0       25.14       26.39      3.34 o 
 -12   4   0       43.86       37.39      4.47 o 
 -11   4   0      517.84      508.87     11.29 o 
 -10   4   0       17.54       15.15      2.36 o 
  -9   4   0        4.87        6.07      1.86 o 
  -8   4   0      719.78      723.04     14.23 o 
  -7   4   0       92.56       97.89      2.66 o 
  -6   4   0     1116.01     1117.33     11.19 o 
  -5   4   0      301.78      316.41      4.62 o 
  -4   4   0     1803.87     1883.59     16.43 o 
  -3   4   0       23.62       20.91      1.29 o 
  -2   4   0        5.06        6.95      0.95 o 
  -1   4   0      509.47      509.72      5.57 o 
   0   4   0       35.73       57.78      1.76 o 
   1   4   0     1247.22     1195.88     11.72 o 
   2   4   0     2210.83     2262.69     23.47 o 
   3   4   0     2005.10     1969.58     19.11 o 
   4   4   0      138.41      138.16      3.66 o 
   5   4   0        3.43        0.91      1.23 o 
   6   4   0      245.54      240.85      6.17 o 
   7   4   0        5.14        3.24      1.60 o 
   8   4   0        7.64       10.43      1.87 o 
   9   4   0       24.86       17.85      2.87 o 
  10   4   0      218.80      262.79      7.98 o 
 -12   5   0        0.13       -0.75      2.41 o 
 -11   5   0        1.51       -1.05      2.18 o 
 -10   5   0        0.57        2.71      1.82 o 
  -9   5   0      123.30      127.43      5.99 o 
  -8   5   0      469.30      475.92     14.30 o 
  -7   5   0       31.38       27.26      1.84 o 
  -6   5   0      398.47      407.87      5.82 o 
  -5   5   0      178.45      186.37      4.40 o 
  -4   5   0      420.92      430.15      5.63 o 
  -3   5   0      797.29      764.53     12.09 o 
  -2   5   0      158.80      185.13      3.06 o 
  -1   5   0      814.63      775.04      8.66 o 
   0   5   0      157.17      159.30      3.82 o 
   1   5   0     1441.39     1431.90     14.08 o 
   2   5   0      740.22      742.08     10.23 o 
   3   5   0       54.30       67.40      3.28 o 
   4   5   0      624.89      639.15     11.04 o 
   5   5   0      680.46      645.06      9.41 o 
   6   5   0       97.84       95.75      8.16 o 
   7   5   0      302.74      272.82      7.31 o 
   8   5   0       15.65       12.82      1.96 o 
   9   5   0      302.08      325.42      7.64 o 
 -12   6   0       90.53       90.40      6.88 o 
 -11   6   0        0.14        0.84      2.27 o 
 -10   6   0       11.19       12.09      2.33 o 
  -9   6   0        5.76        6.52      1.86 o 
  -8   6   0       43.82       37.35      2.84 o 
  -7   6   0      168.01      156.78      3.82 o 
  -6   6   0      344.52      324.04      5.31 o 
  -5   6   0      310.26      314.40      5.06 o 
  -4   6   0       94.38      107.40      2.85 o 
  -3   6   0      171.18      179.90      3.56 o 
  -2   6   0      257.16      252.11      4.48 o 
  -1   6   0      729.21      794.48     10.11 o 
   0   6   0     1441.09     1420.40     14.47 o 
   1   6   0      668.27      656.88      8.15 o 
   2   6   0       52.00       47.52      2.48 o 
   3   6   0      249.61      221.58      6.51 o 
   4   6   0      269.80      259.65      6.26 o 
   5   6   0      421.01      405.71      8.33 o 
   6   6   0      134.23      126.12      5.18 o 
   7   6   0       51.70       44.79      3.72 o 
   8   6   0       91.52       88.06      4.57 o 
 -12   7   0       10.36       13.04      3.13 o 
 -11   7   0       11.29        9.73      2.77 o 
 -10   7   0      140.49      141.01      5.45 o 
  -9   7   0        2.68        3.09      1.74 o 
  -8   7   0       15.18       13.11      2.36 o 
  -7   7   0       65.25       71.73      3.51 o 
  -6   7   0        0.32        0.88      1.23 o 
  -5   7   0      313.80      308.57      5.32 o 
  -4   7   0       73.90       71.75      2.83 o 
  -3   7   0        8.54        4.91      1.44 o 
  -2   7   0      542.92      579.26      8.67 o 
  -1   7   0      156.83      156.56      4.05 o 
   0   7   0      659.12      612.13     11.62 o 
   1   7   0       86.73       88.00      3.05 o 
   2   7   0     2328.62     2283.63     22.30 o 
   3   7   0      179.89      180.76      4.79 o 
   4   7   0      831.06      786.13     15.63 o 
   5   7   0       70.62       72.27      4.26 o 
   6   7   0       35.62       29.64      3.17 o 
   7   7   0      102.79       89.80      5.96 o 
   8   7   0        7.64        8.50      2.60 o 
 -11   8   0        8.92       11.35      5.04 o 
 -10   8   0       37.52       35.93      3.27 o 
  -9   8   0      129.67      133.61      7.97 o 
  -8   8   0      170.57      169.00      5.59 o 
  -7   8   0      101.91      103.04      3.80 o 
  -6   8   0      336.03      320.01      6.08 o 
  -5   8   0      162.57      166.17      5.85 o 
  -4   8   0      149.26      146.92      3.88 o 
  -3   8   0        1.80        2.49      1.30 o 
  -2   8   0      619.29      592.63      8.49 o 
  -1   8   0       96.40       88.13      4.97 o 
   0   8   0      106.84      100.35      4.43 o 
   1   8   0       58.40       54.90      2.86 o 
   2   8   0     1107.40     1065.82     12.79 o 
   3   8   0       21.63       30.51      2.96 o 
   4   8   0      180.35      177.74      4.34 o 
   5   8   0        8.03        5.87      2.23 o 
   6   8   0      614.29      616.25     11.76 o 
   7   8   0        1.82       -1.08      2.75 o 
 -11   9   0       27.64       21.41      3.85 o 
 -10   9   0        0.84        0.32      1.84 o 
  -9   9   0      165.73      147.63      6.24 o 
  -8   9   0        2.08       -0.56      1.64 o 
  -7   9   0      225.26      227.35      5.30 o 
  -6   9   0      320.45      322.10      6.18 o 
  -5   9   0      471.89      491.44      7.68 o 
  -4   9   0     1185.36     1143.61     14.05 o 
  -3   9   0       91.46       87.13      3.81 o 
  -2   9   0       54.50       56.19      3.15 o 
  -1   9   0       86.51       99.59      3.86 o 
   0   9   0       30.97       20.19      2.12 o 
   1   9   0        0.47       -0.10      1.36 o 
   2   9   0      108.02      114.32      4.09 o 
   3   9   0       14.17       14.26      1.99 o 
   4   9   0        4.86        1.97      1.68 o 
   5   9   0      381.48      407.89      9.29 o 
   6   9   0        0.02       -2.41      2.41 o 
 -10  10   0        0.08        0.12      1.93 o 
  -9  10   0        3.23        0.27      1.85 o 
  -8  10   0        9.27        9.92      2.18 o 
  -7  10   0       91.69       91.45      4.17 o 
  -6  10   0       96.89       97.66      4.20 o 
  -5  10   0      202.19      192.49      5.92 o 
  -4  10   0      259.13      242.96      5.94 o 
  -3  10   0      286.99      298.63      6.52 o 
  -2  10   0      328.70      321.70      6.70 o 
  -1  10   0        0.77        2.12      1.85 o 
   0  10   0       12.01       13.28      2.36 o 
   1  10   0      330.67      359.75      8.16 o 
   2  10   0       83.62       88.18      4.56 o 
   3  10   0       77.25       76.98      5.59 o 
   4  10   0       19.04       14.47      2.60 o 
  -9  11   0       37.82       42.44      3.63 o 
  -8  11   0       18.85       23.02      2.96 o 
  -7  11   0       11.91       18.58      2.62 o 
  -6  11   0      481.17      476.62      9.25 o 
  -5  11   0       99.18       92.63      5.34 o 
  -4  11   0       36.38       41.67      3.72 o 
  -3  11   0       75.47       86.25      6.96 o 
  -2  11   0      334.00      324.26      8.34 o 
  -1  11   0       91.04       95.61      5.29 o 
   0  11   0       36.69       35.22      3.49 o 
   1  11   0        8.40        8.43      2.46 o 
   2  11   0       45.81       37.73      4.80 o 
   3  11   0      135.81      158.50      6.80 o 
  -8  12   0        0.07       -0.30      4.32 o 
  -7  12   0       28.28       30.84      5.91 o 
  -6  12   0        0.14        1.74      2.44 o 
  -5  12   0       24.64       30.43      3.65 o 
  -4  12   0        9.70        6.46      3.33 o 
  -3  12   0      206.73      230.36      7.49 o 
  -2  12   0        9.03        5.66      2.45 o 
  -1  12   0      112.35      107.43      6.87 o 
   0  12   0       64.42       69.72      5.66 o 
   1  12   0       17.04       19.80      3.69 o 
   1 -13   1       82.81      102.81      7.08 o 
   2 -13   1       32.63       28.93      4.44 o 
   3 -13   1       67.21       69.59      5.95 o 
   4 -13   1        5.74        6.30      2.71 o 
   5 -13   1       16.01       16.84      3.31 o 
  -2 -12   1        4.61        2.59      2.71 o 
  -1 -12   1       16.96       15.43      5.23 o 
   0 -12   1       41.46       34.80      4.27 o 
   1 -12   1       42.22       46.45      4.74 o 
   2 -12   1       57.69       73.77      4.91 o 
   3 -12   1       10.19       12.39      2.77 o 
   4 -12   1      131.45      137.33      6.33 o 
   5 -12   1        0.28        1.92      2.26 o 
   6 -12   1       17.02       13.69      3.19 o 
   7 -12   1       61.71       67.39      6.84 o 
   8 -12   1       25.74       22.26      4.64 o 
  -4 -11   1       13.05        7.79      2.73 o 
  -3 -11   1       14.06       10.41      2.94 o 
  -2 -11   1       32.41       33.70      3.78 o 
  -1 -11   1       58.29       61.19      4.19 o 
   0 -11   1       64.65       59.87      4.11 o 
   1 -11   1      159.62      172.19      6.13 o 
   2 -11   1       41.25       35.10      3.36 o 
   3 -11   1      110.55      112.59      5.36 o 
   4 -11   1       59.10       69.06      4.53 o 
   5 -11   1        5.32        6.21      2.41 o 
   6 -11   1      111.01       97.67      4.94 o 
   7 -11   1       14.58       11.81      2.42 o 
   8 -11   1       10.66       12.44      2.35 o 
   9 -11   1       22.18       14.98      2.66 o 
  -5 -10   1       56.87       75.79      9.55 o 
  -4 -10   1        0.54       -0.13      2.02 o 
  -3 -10   1        0.58        2.17      1.86 o 
  -2 -10   1      126.15      142.69      5.20 o 
  -1 -10   1        0.07        1.38      1.79 o 
   0 -10   1      202.69      221.11      6.25 o 
   1 -10   1        0.04       -0.62      1.61 o 
   2 -10   1      143.03      127.48      7.41 o 
   3 -10   1      216.83      209.32      5.21 o 
   4 -10   1        1.52        2.41      1.72 o 
   5 -10   1      242.46      240.39      5.36 o 
   6 -10   1      173.67      177.71      4.75 o 
   7 -10   1        5.24        5.63      1.83 o 
   8 -10   1        9.96        9.82      2.21 o 
   9 -10   1       50.61       45.19      4.04 o 
  10 -10   1       17.46       17.51      3.18 o 
  -6  -9   1       14.09       10.50      6.55 o 
  -5  -9   1      111.65      116.07      4.40 o 
  -4  -9   1       28.19       32.11      3.36 o 
  -3  -9   1       46.67       39.01      3.61 o 
  -2  -9   1      454.01      432.89     10.57 o 
  -1  -9   1      371.03      350.00     10.61 o 
   0  -9   1      100.31      105.36      3.62 o 
   1  -9   1      103.42      104.55      3.60 o 
   2  -9   1        2.70        5.69      1.75 o 
   3  -9   1      674.61      658.29      9.35 o 
   4  -9   1       13.29       11.19      1.67 o 
   5  -9   1      207.30      189.84      4.21 o 
   6  -9   1       13.51       13.90      2.00 o 
   7  -9   1       67.19       65.72      3.65 o 
   8  -9   1      124.26      121.11      5.20 o 
   9  -9   1       14.26       15.59      2.71 o 
  10  -9   1       10.29       10.57      3.21 o 
  -7  -8   1      236.33      253.27      8.29 o 
  -6  -8   1        2.32        1.75      2.26 o 
  -5  -8   1      211.88      208.60      8.09 o 
  -4  -8   1        0.42       -0.71      1.22 o 
  -3  -8   1        0.16       -1.21      1.27 o 
  -2  -8   1        3.91        1.62      1.24 o 
  -1  -8   1       90.06       90.91      3.12 o 
   0  -8   1      190.94      184.39      5.48 o 
   1  -8   1       47.10       39.59      2.33 o 
   2  -8   1     1205.05     1181.34     12.36 o 
   3  -8   1     1456.87     1444.21     13.47 o 
   4  -8   1      194.56      200.73      4.17 o 
   5  -8   1      211.17      218.95      4.57 o 
   6  -8   1       42.14       41.80      2.53 o 
   7  -8   1      371.39      351.96      6.21 o 
   8  -8   1       22.60       21.57      3.00 o 
   9  -8   1       96.78       88.88      7.19 o 
  10  -8   1        1.27        1.02      2.20 o 
  11  -8   1       14.68       18.78      3.31 o 
  -8  -7   1      382.59      366.97      8.57 o 
  -7  -7   1       50.15       50.87      4.37 o 
  -6  -7   1       44.91       52.24      3.76 o 
  -5  -7   1       73.74       76.31      4.13 o 
  -4  -7   1      217.37      226.71      5.87 o 
  -3  -7   1      108.47      110.10      4.18 o 
  -2  -7   1      117.64      115.19      3.16 o 
  -1  -7   1      157.37      164.63      4.03 o 
   0  -7   1       12.89       12.43      1.36 o 
   1  -7   1      496.18      480.15      6.52 o 
   2  -7   1       29.30       21.50      1.48 o 
   3  -7   1      378.95      374.72      6.32 o 
   4  -7   1       16.31       14.12      1.63 o 
   5  -7   1      395.11      397.23      6.00 o 
   6  -7   1      312.85      312.19      8.08 o 
   7  -7   1        6.46       10.19      1.56 o 
   8  -7   1       65.84       68.13      3.47 o 
   9  -7   1       71.08       61.68      3.82 o 
  10  -7   1       18.55       16.70      3.07 o 
  11  -7   1       12.36        8.07      2.75 o 
  -9  -6   1        0.03        0.55      2.09 o 
  -8  -6   1       44.09       41.12      3.20 o 
  -7  -6   1       72.01       77.63      6.66 o 
  -6  -6   1      186.71      178.40      4.95 o 
  -5  -6   1      142.68      148.91      5.71 o 
  -4  -6   1      205.35      196.88      5.15 o 
  -3  -6   1        6.48        8.93      1.59 o 
  -2  -6   1       26.52       30.58      2.16 o 
  -1  -6   1        9.15        9.14      1.15 o 
   0  -6   1        5.81        4.51      1.00 o 
   1  -6   1      205.89      207.57      4.85 o 
   2  -6   1       13.61       15.48      1.23 o 
   3  -6   1      884.19      795.20      8.57 o 
   4  -6   1        3.98        4.43      1.02 o 
   5  -6   1      914.56      915.39      9.97 o 
   6  -6   1      146.90      167.92      3.78 o 
   7  -6   1        2.17        2.04      1.29 o 
   8  -6   1      723.56      718.71     10.08 o 
   9  -6   1        0.80        0.74      1.72 o 
  10  -6   1      125.38      112.00      6.02 o 
  11  -6   1       32.61       29.81      3.79 o 
 -10  -5   1       92.98      103.75      5.18 o 
  -9  -5   1       31.73       30.26      2.90 o 
  -8  -5   1      572.21      577.57      9.48 o 
  -7  -5   1       32.23       39.54      3.20 o 
  -6  -5   1     1981.62     1895.65     20.09 o 
  -5  -5   1      237.28      224.05      6.36 o 
  -4  -5   1      145.30      153.90      3.84 o 
  -3  -5   1      611.50      636.40      9.08 o 
  -2  -5   1      319.87      373.19      6.08 o 
  -1  -5   1      446.61      509.38      6.03 o 
   0  -5   1        2.60        3.66      0.74 o 
   1  -5   1      712.97      723.54      6.87 o 
   2  -5   1       53.41       54.39      1.98 o 
   3  -5   1       57.46       76.06      5.07 o 
   4  -5   1     2161.80     2212.93     21.66 o 
   5  -5   1     1408.96     1448.13     13.76 o 
   6  -5   1       47.42       50.07      2.28 o 
   7  -5   1        7.09        7.83      1.46 o 
   8  -5   1      201.02      209.29      5.99 o 
   9  -5   1      116.48      109.83      4.54 o 
  10  -5   1      213.39      218.06      7.17 o 
  11  -5   1       61.07       55.31      4.65 o 
  12  -5   1        0.09       -0.20      2.62 o 
 -10  -4   1       17.36       17.07      2.63 o 
  -9  -4   1      108.08      108.36      4.78 o 
  -8  -4   1      486.10      462.15      8.17 o 
  -7  -4   1      118.87      101.46      3.77 o 
  -6  -4   1      388.88      387.29      7.64 o 
  -5  -4   1       14.54       12.16      1.52 o 
  -4  -4   1     2238.48     2192.27     20.97 o 
  -3  -4   1     1167.80     1228.84     12.66 o 
  -2  -4   1        0.20        0.09      0.84 o 
  -1  -4   1      673.66      663.16      7.38 o 
   0  -4   1     1096.50     1116.08     10.55 o 
   1  -4   1        0.05        0.20      0.53 o 
   2  -4   1      122.69      105.66      2.31 o 
   3  -4   1      289.15      315.44      5.97 o 
   4  -4   1       21.78       25.51      1.47 o 
   5  -4   1       69.14       92.05      2.83 o 
   6  -4   1     1088.37     1064.09     11.59 o 
   7  -4   1       86.38       89.50      3.00 o 
   8  -4   1      355.23      356.69      6.82 o 
   9  -4   1      163.83      173.89      5.07 o 
  10  -4   1        9.52        9.96      2.55 o 
  11  -4   1        2.80        2.57      2.45 o 
  12  -4   1        6.92        3.50      2.77 o 
 -11  -3   1        5.43        2.22      2.44 o 
 -10  -3   1        7.64        5.76      2.17 o 
  -9  -3   1       49.94       53.61      3.45 o 
  -8  -3   1       22.32       28.27      1.76 o 
  -7  -3   1      305.70      291.37      4.64 o 
  -6  -3   1       25.30       25.89      1.92 o 
  -5  -3   1     1933.68     1853.42     18.35 o 
  -4  -3   1      284.38      335.19      5.17 o 
  -3  -3   1       12.21        3.56      0.88 o 
  -2  -3   1     1280.80     1319.12     11.51 o 
  -1  -3   1      917.37      921.46      9.71 o 
   0  -3   1     1635.74     1694.17     14.80 o 
   1  -3   1      219.85      225.79      2.81 o 
   2  -3   1     1138.72     1153.41     10.05 o 
   3  -3   1        0.34        6.03      2.42 o 
   4  -3   1     2789.09     2800.26     22.73 o 
   5  -3   1       65.98       66.42      1.98 o 
   6  -3   1        3.74        2.93      0.91 o 
   7  -3   1      363.25      360.53      5.72 o 
   8  -3   1      170.90      165.51      4.58 o 
   9  -3   1      361.36      369.42     11.21 o 
  10  -3   1        8.06        7.97      2.41 o 
  11  -3   1       55.20       55.15      4.53 o 
  12  -3   1       33.20       30.66      4.98 o 
 -11  -2   1       32.43       25.14      3.26 o 
 -10  -2   1       13.30       12.21      2.22 o 
  -9  -2   1       30.50       36.99      2.88 o 
  -8  -2   1        8.17       10.34      1.27 o 
  -7  -2   1      437.81      417.41      5.83 o 
  -6  -2   1      123.79      115.40      2.19 o 
  -5  -2   1      219.55      249.18      4.39 o 
  -4  -2   1        5.59        2.91      0.86 o 
  -3  -2   1     8898.21     8845.49     65.68 o 
  -2  -2   1        1.64        0.68      0.57 o 
  -1  -2   1      968.68     1044.26     12.38 o 
   0  -2   1     3115.70     3080.06     23.68 o 
   1  -2   1     2569.35     2603.87     17.47 o 
   2  -2   1        6.85       11.35      0.66 o 
   3  -2   1     2020.87     2026.22     15.26 o 
   4  -2   1       11.11        5.75      0.77 o 
   5  -2   1      182.49      159.41      2.90 o 
   6  -2   1      881.57      903.86      8.18 o 
   7  -2   1       41.49       50.61      2.26 o 
   8  -2   1       37.36       40.39      2.67 o 
   9  -2   1       94.83       91.69      4.92 o 
  10  -2   1        7.73       11.61      2.60 o 
  11  -2   1      186.43      180.88      6.95 o 
 -12  -1   1       59.86       56.21      4.71 o 
 -11  -1   1      194.14      202.76      7.58 o 
 -10  -1   1        4.72        2.00      1.78 o 
  -9  -1   1        5.69        7.41      1.96 o 
  -8  -1   1       26.29       25.06      2.02 o 
  -7  -1   1      312.15      306.88      7.52 o 
  -6  -1   1      200.33      196.78      3.09 o 
  -5  -1   1     2128.03     2133.09     16.55 o 
  -4  -1   1      104.12      128.71      2.04 o 
  -3  -1   1      713.01      734.67      5.67 o 
  -2  -1   1      558.65      548.08      4.19 o 
  -1  -1   1      108.22      112.02      1.27 o 
   0  -1   1      286.58      288.59      2.58 o 
   1  -1   1     6899.23     6779.95     58.82 o 
   2  -1   1      994.52     1023.60      6.98 o 
   3  -1   1      886.54      887.13      6.85 o 
   4  -1   1      900.24      881.38      7.31 o 
   5  -1   1     4828.01     4889.75     33.48 o 
   6  -1   1        0.63        2.02      0.73 o 
   7  -1   1      460.84      452.22      5.29 o 
   8  -1   1       15.76       16.50      1.64 o 
   9  -1   1       86.80       84.37      4.78 o 
  10  -1   1        1.94        1.43      2.04 o 
  11  -1   1       19.06       21.44      3.32 o 
 -12   0   1       68.74       66.83      5.02 o 
 -11   0   1       24.77       31.35      3.54 o 
 -10   0   1        0.28        0.38      1.60 o 
  -9   0   1      323.74      324.63      6.65 o 
  -8   0   1        8.33        8.43      1.60 o 
  -7   0   1        0.47        3.09      1.04 o 
  -6   0   1      581.02      568.23      6.06 o 
  -5   0   1      175.42      203.03      2.93 o 
  -4   0   1     2622.17     2636.32     21.26 o 
  -3   0   1     6832.46     6786.12     51.11 o 
  -2   0   1       59.15       67.48      1.06 o 
  -1   0   1     1052.77     1073.21      9.75 o 
   0   0   1       15.24       16.18      0.51 o 
   1   0   1      574.02      577.89      4.89 o 
   2   0   1      102.97      127.76      1.56 o 
   3   0   1      582.71      571.97      4.92 o 
   4   0   1       10.67       11.01      0.78 o 
   5   0   1      120.44       85.84      1.88 o 
   6   0   1      170.38      164.75      2.78 o 
   7   0   1      272.50      261.06      3.83 o 
   8   0   1       60.24       62.56      2.70 o 
   9   0   1       69.62       68.69      4.37 o 
  10   0   1        0.00       -1.86      1.86 o 
  11   0   1       12.06       13.50      2.92 o 
 -12   1   1      184.10      196.72      7.16 o 
 -11   1   1       45.12       46.62      4.00 o 
 -10   1   1        0.20       -1.59      1.70 o 
  -9   1   1       21.06       20.06      2.23 o 
  -8   1   1     1144.08     1121.85     13.51 o 
  -7   1   1     1465.26     1487.53     14.41 o 
  -6   1   1        8.25        6.31      1.03 o 
  -5   1   1      509.11      518.59      6.55 o 
  -4   1   1     1013.39      921.32      8.66 o 
  -3   1   1      802.21      808.36      7.49 o 
  -2   1   1     8588.00     7995.81    104.94 o 
  -1   1   1      803.24      797.15      8.39 o 
   0   1   1       56.95       58.26      0.91 o 
   1   1   1        1.41        1.15      0.55 o 
   2   1   1      149.37      163.28      3.23 o 
   3   1   1       85.66      116.19      2.63 o 
   4   1   1        0.02        3.45      0.88 o 
   5   1   1     1061.18      998.58      8.45 o 
   6   1   1        2.03        0.82      0.68 o 
   7   1   1     1037.33     1018.08      9.35 o 
   8   1   1        9.28       11.15      1.42 o 
   9   1   1       72.90       63.22      3.51 o 
  10   1   1       36.14       39.42      3.86 o 
  11   1   1        9.43        6.90      2.82 o 
 -12   2   1       25.57       23.30      4.54 o 
 -11   2   1       42.88       45.86      4.52 o 
 -10   2   1       89.30       89.78      4.37 o 
  -9   2   1      276.61      270.01      6.20 o 
  -8   2   1      526.02      525.84      8.64 o 
  -7   2   1      482.14      473.55      7.28 o 
  -6   2   1      849.56      839.08     10.08 o 
  -5   2   1     1861.82     1962.47     17.05 o 
  -4   2   1     6306.59     6228.85     47.93 o 
  -3   2   1     2591.46     2538.82     22.33 o 
  -2   2   1      952.51      948.36      8.35 o 
  -1   2   1      129.66      131.43      2.08 o 
   0   2   1     1309.14     1376.48     10.49 o 
   1   2   1       86.12       82.49      2.00 o 
   2   2   1      220.93      243.09      3.92 o 
   3   2   1      220.82      256.72      5.46 o 
   4   2   1      401.66      395.70      6.78 o 
   5   2   1        8.98        9.00      1.32 o 
   6   2   1      344.40      328.55      4.59 o 
   7   2   1      346.12      306.28      4.19 o 
   8   2   1      294.47      275.03      4.80 o 
   9   2   1      268.55      267.77      6.06 o 
  10   2   1        2.37       -0.69      2.11 o 
 -12   3   1        9.86       10.28      3.10 o 
 -11   3   1      679.15      672.89     15.97 o 
 -10   3   1        7.97        7.59      2.01 o 
  -9   3   1       74.50       72.14      4.46 o 
  -8   3   1       36.07       32.44      2.56 o 
  -7   3   1      188.78      195.73      4.03 o 
  -6   3   1      668.01      682.93      8.58 o 
  -5   3   1      155.69      175.57      3.38 o 
  -4   3   1     2329.61     2339.84     22.24 o 
  -3   3   1       44.69       47.77      1.69 o 
  -2   3   1     3835.39     3781.36     34.24 o 
  -1   3   1     1181.08     1192.54     12.82 o 
   0   3   1      389.78      420.32      5.93 o 
   1   3   1      134.93      102.21      2.45 o 
   2   3   1      211.03      245.32      4.21 o 
   3   3   1       25.44       33.31      2.01 o 
   4   3   1     1116.30     1147.43     14.49 o 
   5   3   1      477.67      473.84      8.42 o 
   6   3   1      740.18      696.06     10.82 o 
   7   3   1       44.44       40.38      2.63 o 
   8   3   1      267.68      266.81      4.77 o 
   9   3   1        4.06        2.07      1.53 o 
  10   3   1      221.10      266.69      8.12 o 
 -12   4   1        4.10        2.42      2.46 o 
 -11   4   1       30.86       28.47      3.11 o 
 -10   4   1      474.64      457.21      8.72 o 
  -9   4   1       16.48       15.23      2.23 o 
  -8   4   1      230.85      243.58      5.69 o 
  -7   4   1       53.76       54.12      3.41 o 
  -6   4   1        3.62        1.27      0.96 o 
  -5   4   1       36.35       27.63      1.82 o 
  -4   4   1       17.68       20.41      1.39 o 
  -3   4   1     1510.23     1394.17     12.65 o 
  -2   4   1      151.71      150.00      3.07 o 
  -1   4   1     3246.24     3345.83     29.24 o 
   0   4   1       26.56       40.87      1.88 o 
   1   4   1        0.97        1.65      0.68 o 
   2   4   1      823.77      876.70     10.06 o 
   3   4   1       76.19       89.98      4.12 o 
   4   4   1       29.52       31.96      2.27 o 
   5   4   1        0.35       -0.91      1.35 o 
   6   4   1      770.30      758.40     13.05 o 
   7   4   1        0.15       -0.06      1.46 o 
   8   4   1       84.75       86.97      4.18 o 
   9   4   1       59.39       61.93      3.30 o 
 -12   5   1        7.73       12.20      3.06 o 
 -11   5   1        5.57        4.45      2.06 o 
 -10   5   1       71.94       69.81      4.07 o 
  -9   5   1      106.30      106.59      5.73 o 
  -8   5   1      281.42      265.90      6.00 o 
  -7   5   1       10.31       10.12      1.48 o 
  -6   5   1      207.23      191.12      4.36 o 
  -5   5   1     1164.29     1191.33     16.68 o 
  -4   5   1      103.78      111.87      3.27 o 
  -3   5   1      200.34      215.07      3.79 o 
  -2   5   1      131.80      149.55      3.35 o 
  -1   5   1     2556.33     2530.79     23.36 o 
   0   5   1       61.10       65.86      2.35 o 
   1   5   1     2240.82     2271.86     21.37 o 
   2   5   1      255.89      258.64      6.28 o 
   3   5   1      109.13      100.96      3.86 o 
   4   5   1        8.72        6.43      1.54 o 
   5   5   1      549.25      533.21     12.75 o 
   6   5   1      176.08      170.53      5.97 o 
   7   5   1        1.61       -0.29      1.73 o 
   8   5   1      163.10      157.26      5.01 o 
 -12   6   1      158.63      152.88     14.01 o 
 -11   6   1       24.76       20.47      2.74 o 
 -10   6   1       17.42       17.04      2.45 o 
  -9   6   1      307.76      303.80      7.13 o 
  -8   6   1        0.96       -0.89      1.47 o 
  -7   6   1      185.71      198.09      4.84 o 
  -6   6   1        7.05        7.36      1.34 o 
  -5   6   1        0.18       -0.24      0.97 o 
  -4   6   1      414.12      416.80      6.00 o 
  -3   6   1     2340.53     2279.97     22.01 o 
  -2   6   1       18.04       22.05      2.19 o 
  -1   6   1      186.91      209.24      4.29 o 
   0   6   1      513.47      538.94      7.45 o 
   1   6   1        1.28        0.36      0.92 o 
   2   6   1        2.35        3.87      1.10 o 
   3   6   1     1092.47     1079.55     14.80 o 
   4   6   1       44.29       39.66      3.16 o 
   5   6   1        0.06       -0.28      1.60 o 
   6   6   1       81.45       90.38      4.86 o 
   7   6   1      422.98      420.33      8.46 o 
   8   6   1        6.21        5.93      2.52 o 
 -12   7   1        2.15        3.59      2.47 o 
 -11   7   1        8.71        7.38      2.22 o 
 -10   7   1       60.98       58.50      3.46 o 
  -9   7   1       76.76       69.74      3.55 o 
  -8   7   1        2.33        3.01      1.46 o 
  -7   7   1      851.98      838.84     12.20 o 
  -6   7   1        0.55        0.16      1.32 o 
  -5   7   1      144.66      146.74      3.77 o 
  -4   7   1       55.18       66.26      5.06 o 
  -3   7   1       39.39       31.10      2.20 o 
  -2   7   1      290.51      272.46      5.84 o 
  -1   7   1      205.91      196.80      4.48 o 
   0   7   1      279.73      306.48      5.65 o 
   1   7   1      271.65      244.13      6.31 o 
   2   7   1      972.72      971.26     11.84 o 
   3   7   1      159.16      148.44      4.25 o 
   4   7   1        0.06       -0.81      1.56 o 
   5   7   1       53.39       59.49      4.97 o 
   6   7   1        4.93        6.42      3.09 o 
   7   7   1       10.56        2.72      2.71 o 
 -11   8   1        3.60        3.86      2.09 o 
 -10   8   1       74.07       70.70      3.84 o 
  -9   8   1       83.85       81.79      3.93 o 
  -8   8   1        1.78        1.84      2.42 o 
  -7   8   1       85.10       87.88      3.76 o 
  -6   8   1      211.63      224.26      5.95 o 
  -5   8   1      156.90      168.35      4.64 o 
  -4   8   1      217.20      215.31      5.12 o 
  -3   8   1       32.82       30.08      2.92 o 
  -2   8   1      750.91      739.03     11.26 o 
  -1   8   1      131.31      117.69      4.75 o 
   0   8   1      292.56      298.06      5.98 o 
   1   8   1      120.48      117.51      5.31 o 
   2   8   1       76.84       69.85      3.26 o 
   3   8   1        9.88       10.69      1.75 o 
   4   8   1        2.30        2.59      1.43 o 
   5   8   1       10.45        6.71      2.51 o 
   6   8   1       38.20       44.70      4.65 o 
 -11   9   1       20.30       21.00      3.02 o 
 -10   9   1       43.64       43.68      4.00 o 
  -9   9   1        1.26       -0.37      1.59 o 
  -8   9   1        6.07        4.52      1.95 o 
  -7   9   1       28.13       24.94      2.48 o 
  -6   9   1      644.23      637.17     14.63 o 
  -5   9   1       65.38       69.05      4.25 o 
  -4   9   1        0.42       -1.36      1.36 o 
  -3   9   1      129.57      144.00      6.21 o 
  -2   9   1      461.08      464.30      8.07 o 
  -1   9   1        4.18        6.31      1.71 o 
   0   9   1       32.27       32.42      2.63 o 
   1   9   1       30.46       33.96      2.68 o 
   2   9   1      182.71      172.04      7.19 o 
   3   9   1       13.26       14.67      2.15 o 
   4   9   1       18.96       13.73      2.31 o 
   5   9   1        3.69        4.86      2.01 o 
 -10  10   1       43.63       37.39      3.48 o 
  -9  10   1       17.22       12.14      2.32 o 
  -8  10   1        1.91       -1.82      1.82 o 
  -7  10   1       62.75       63.00      3.91 o 
  -6  10   1       93.60       96.96      4.69 o 
  -5  10   1       70.77       75.61      4.06 o 
  -4  10   1       76.34       68.89      3.85 o 
  -3  10   1       72.98       69.00      3.83 o 
  -2  10   1      196.10      200.33      9.50 o 
  -1  10   1       11.42       11.98      2.13 o 
   0  10   1      189.85      197.09      5.52 o 
   1  10   1       14.39       18.97      4.38 o 
   2  10   1       72.14       74.04      5.21 o 
   3  10   1       70.33       76.83      4.62 o 
  -9  11   1      104.69      106.33      5.02 o 
  -8  11   1      104.01      103.35      5.82 o 
  -7  11   1       15.85       17.28      4.21 o 
  -6  11   1       44.12       44.98      3.57 o 
  -5  11   1        6.23        4.31      2.07 o 
  -4  11   1       47.13       43.02      3.94 o 
  -3  11   1       12.21       15.47      3.19 o 
  -2  11   1        6.35        3.57      2.71 o 
  -1  11   1      101.37      119.68      5.82 o 
   0  11   1       10.59        6.29      2.52 o 
   1  11   1       92.86       97.25      5.28 o 
   2  11   1      116.12      112.39      5.62 o 
  -7  12   1       14.93       12.78      3.19 o 
  -6  12   1       49.18       51.13      4.59 o 
  -5  12   1       18.99       18.07      3.29 o 
  -4  12   1        4.06        6.80      2.66 o 
  -3  12   1        1.89        1.09      2.37 o 
  -2  12   1      341.65      362.47     11.00 o 
  -1  12   1        0.17       -0.37      2.26 o 
   0 -13   2       47.72       41.65      4.78 o 
   1 -13   2       13.45       13.95      3.50 o 
   2 -13   2        0.56       -1.13      2.60 o 
   3 -13   2        1.44       -0.49      2.58 o 
   4 -13   2      116.16      112.77     11.79 o 
   5 -13   2        0.00       -1.18      2.38 o 
   6 -13   2      126.11      128.48      7.65 o 
  -3 -12   2       51.14       48.75      6.45 o 
  -2 -12   2       59.77       62.33      6.29 o 
  -1 -12   2       41.31       47.52      4.70 o 
   0 -12   2        0.03       -2.25      2.28 o 
   1 -12   2       57.93       58.56      5.07 o 
   2 -12   2       11.59        5.88      2.74 o 
   3 -12   2       28.06       22.32      3.14 o 
   4 -12   2        0.92       -0.30      1.96 o 
   5 -12   2       58.67       54.32      4.37 o 
   6 -12   2      180.74      168.07      5.89 o 
   7 -12   2        7.95        9.44      3.17 o 
   8 -12   2        0.02       -2.30      2.30 o 
  -4 -11   2       27.35       30.94      3.99 o 
  -3 -11   2       86.32       98.84      6.03 o 
  -2 -11   2        1.53        0.90      2.29 o 
  -1 -11   2       39.09       36.19      3.90 o 
   0 -11   2       87.77       91.20      5.80 o 
   1 -11   2        4.84        1.16      1.89 o 
   2 -11   2       22.94       27.55      3.42 o 
   3 -11   2        4.82        3.57      2.03 o 
   4 -11   2        0.10        1.39      2.00 o 
   5 -11   2        0.21        0.63      1.64 o 
   6 -11   2      160.29      158.44      4.99 o 
   7 -11   2       20.68       22.91      3.87 o 
   8 -11   2      222.44      247.30      9.04 o 
   9 -11   2       89.22       85.59     12.13 o 
  -6 -10   2       54.37       53.42      4.15 o 
  -5 -10   2        0.75       -0.30      1.93 o 
  -4 -10   2      324.13      326.37      8.59 o 
  -3 -10   2       89.10       97.57      5.24 o 
  -2 -10   2      385.62      383.71      9.54 o 
  -1 -10   2      342.02      344.44      7.57 o 
   0 -10   2       30.47       31.15      2.91 o 
   1 -10   2       73.84       71.27      4.05 o 
   2 -10   2        7.28        6.94      1.74 o 
   3 -10   2      107.50      109.25      5.54 o 
   4 -10   2       20.60       24.96      2.03 o 
   5 -10   2      120.50      116.62      3.80 o 
   6 -10   2        2.93        2.54      1.51 o 
   7 -10   2        2.50        0.29      1.67 o 
   8 -10   2        5.02        6.39      2.44 o 
   9 -10   2        0.60        0.85      2.47 o 
  10 -10   2      107.29      114.70     19.00 o 
  -7  -9   2       30.88       36.94      5.73 o 
  -6  -9   2        3.13       -0.55      4.63 o 
  -5  -9   2        0.95        2.94      2.03 o 
  -4  -9   2       72.59       63.16      3.51 o 
  -3  -9   2       24.86       21.21      2.60 o 
  -2  -9   2     1337.24     1348.46     17.24 o 
  -1  -9   2      103.33      105.03      4.57 o 
   0  -9   2      859.63      861.82     13.68 o 
   1  -9   2       15.23       16.15      1.98 o 
   2  -9   2      209.25      206.78      4.28 o 
   3  -9   2        0.90        0.24      1.04 o 
   4  -9   2       19.21       17.72      1.77 o 
   5  -9   2        1.38       -1.16      1.16 o 
   6  -9   2        4.21        3.24      1.45 o 
   7  -9   2      209.79      207.27      5.88 o 
   8  -9   2       20.09       14.22      2.25 o 
   9  -9   2       29.41       33.34      4.09 o 
  10  -9   2        0.06        2.10      2.36 o 
  -8  -8   2        0.11        5.06      5.46 o 
  -7  -8   2       12.89       16.54      4.28 o 
  -6  -8   2        5.80        5.79      2.09 o 
  -5  -8   2       79.75       71.40      4.82 o 
  -4  -8   2       79.89       80.53      4.02 o 
  -3  -8   2      371.21      372.09      7.30 o 
  -2  -8   2        1.01       -0.90      1.07 o 
  -1  -8   2       50.26       52.03      2.27 o 
   0  -8   2     1006.61     1002.23     10.52 o 
   1  -8   2     1067.56     1030.32     10.76 o 
   2  -8   2       96.73       99.43      3.03 o 
   3  -8   2        0.24        0.81      0.98 o 
   4  -8   2       50.47       49.70      2.46 o 
   5  -8   2      571.99      587.51      7.87 o 
   6  -8   2        8.30        5.42      1.48 o 
   7  -8   2        6.77        3.45      1.81 o 
   8  -8   2      143.63      158.59      4.86 o 
   9  -8   2       25.46       26.73      6.28 o 
  10  -8   2        1.71        4.02      2.54 o 
  11  -8   2       26.29       23.72      3.67 o 
  -9  -7   2      171.09      199.79      9.58 o 
  -8  -7   2       22.89       24.75      5.17 o 
  -7  -7   2       85.07       97.48      5.51 o 
  -6  -7   2       32.81       35.45      3.13 o 
  -5  -7   2      154.46      147.50      4.67 o 
  -4  -7   2        9.05        8.99      2.22 o 
  -3  -7   2      663.44      656.49     11.64 o 
  -2  -7   2      281.55      265.81      4.55 o 
  -1  -7   2       26.42       29.75      1.64 o 
   0  -7   2       26.61       22.83      1.42 o 
   1  -7   2      349.96      299.91      4.46 o 
   2  -7   2       93.59      103.55      3.96 o 
   3  -7   2      191.47      200.21      3.75 o 
   4  -7   2       79.11       90.06      2.83 o 
   5  -7   2       10.56       14.06      1.57 o 
   6  -7   2       33.54       27.44      2.00 o 
   7  -7   2      172.32      171.12      7.22 o 
   8  -7   2        0.12       -1.39      1.39 o 
   9  -7   2       30.63       36.05      3.74 o 
  10  -7   2      154.36      167.24      7.99 o 
  11  -7   2       17.51       13.23      3.21 o 
  -9  -6   2        0.08       -0.21      1.93 o 
  -8  -6   2      136.90      158.80      4.93 o 
  -7  -6   2        7.07        7.49      1.77 o 
  -6  -6   2        4.39        4.48      2.12 o 
  -5  -6   2      136.64      134.06      5.07 o 
  -4  -6   2        5.27        4.53      1.39 o 
  -3  -6   2      387.03      344.89      6.05 o 
  -2  -6   2       18.37       18.52      1.50 o 
  -1  -6   2     2893.39     2924.33     24.09 o 
   0  -6   2      120.88      100.23      2.21 o 
   1  -6   2       94.33       76.59      2.20 o 
   2  -6   2       27.84       29.70      1.53 o 
   3  -6   2        0.38        3.13      0.89 o 
   4  -6   2       14.54       21.90      1.61 o 
   5  -6   2       87.32      101.57      2.94 o 
   6  -6   2      113.74      114.15      3.24 o 
   7  -6   2        1.29       -0.26      1.27 o 
   8  -6   2      541.39      546.31     11.86 o 
   9  -6   2        5.35        6.23      2.41 o 
  10  -6   2        2.34        2.89      2.30 o 
  11  -6   2       38.41       44.89      4.86 o 
 -10  -5   2       41.79       41.22      3.94 o 
  -9  -5   2      216.98      204.21      6.98 o 
  -8  -5   2      254.87      243.20      4.58 o 
  -7  -5   2       15.37       13.29      1.87 o 
  -6  -5   2       95.63       96.93      3.35 o 
  -5  -5   2      240.19      249.73      4.85 o 
  -4  -5   2      266.79      285.79      5.44 o 
  -3  -5   2      188.37      190.47      3.74 o 
  -2  -5   2      159.99      182.20      3.87 o 
  -1  -5   2       70.00       54.98      1.56 o 
   0  -5   2      135.20      119.76      1.95 o 
   1  -5   2     2923.28     2910.65     23.39 o 
   2  -5   2      608.15      657.06      6.94 o 
   3  -5   2       13.41       32.89      1.64 o 
   4  -5   2       96.15       89.89      2.48 o 
   5  -5   2       10.13       11.25      1.24 o 
   6  -5   2       35.34       39.68      2.10 o 
   7  -5   2        0.48        0.18      1.17 o 
   8  -5   2      583.09      590.33      8.16 o 
   9  -5   2       10.33        9.55      4.04 o 
  10  -5   2        9.29       12.18      2.73 o 
  11  -5   2        0.47        2.58      2.44 o 
 -11  -4   2       32.20       33.16      4.06 o 
 -10  -4   2      214.80      227.40      8.86 o 
  -9  -4   2        1.57       -0.21      1.62 o 
  -8  -4   2      265.20      275.30      5.92 o 
  -7  -4   2       56.07       49.23      2.23 o 
  -6  -4   2      115.43      121.21      3.07 o 
  -5  -4   2        2.01        3.17      1.00 o 
  -4  -4   2      353.14      394.49      5.62 o 
  -3  -4   2     2169.33     2221.80     23.08 o 
  -2  -4   2      185.24      189.25      3.34 o 
  -1  -4   2     1011.49      947.25     10.72 o 
   0  -4   2     1395.34     1412.04     13.39 o 
   1  -4   2     4802.52     4897.46     37.70 o 
   2  -4   2      647.51      612.89      6.31 o 
   3  -4   2      170.70      184.20      5.03 o 
   4  -4   2     1046.07     1050.58     10.11 o 
   5  -4   2       96.99       96.54      2.48 o 
   6  -4   2        0.04       -0.22      0.95 o 
   7  -4   2       80.57       78.01      3.38 o 
   8  -4   2      113.86      119.82      4.54 o 
   9  -4   2      128.22      132.16      5.97 o 
  10  -4   2        1.74        3.67      2.24 o 
  11  -4   2       38.38       41.96      4.27 o 
 -11  -3   2       65.97       73.26      4.34 o 
 -10  -3   2        6.57        5.22      1.91 o 
  -9  -3   2      108.07      105.95      4.40 o 
  -8  -3   2      293.60      310.40      5.19 o 
  -7  -3   2        0.68       -0.57      0.88 o 
  -6  -3   2      163.11      159.25      3.02 o 
  -5  -3   2        0.06       -0.68      0.68 o 
  -4  -3   2      821.12      880.56     11.06 o 
  -3  -3   2        4.83        6.10      0.63 o 
  -2  -3   2     1168.20     1187.80     10.03 o 
  -1  -3   2     3055.30     3046.15     29.27 o 
   0  -3   2     8147.85     7749.84    121.56 o 
   1  -3   2     9504.06     9487.06    104.74 o 
   2  -3   2     1709.64     1713.91     13.22 o 
   3  -3   2       61.91       56.33      1.57 o 
   4  -3   2      111.37       84.34      2.55 o 
   5  -3   2      430.51      427.86      5.38 o 
   6  -3   2      823.70      833.98      8.94 o 
   7  -3   2      153.22      146.44      3.49 o 
   8  -3   2       92.87       86.03      3.72 o 
   9  -3   2       83.56       95.14      5.21 o 
  10  -3   2        2.69        2.08      2.05 o 
  11  -3   2       47.60       43.06      4.18 o 
 -12  -2   2       30.98       30.71      4.38 o 
 -11  -2   2        3.05       -0.01      1.85 o 
 -10  -2   2       97.60      115.53      5.75 o 
  -9  -2   2      172.99      160.52      4.69 o 
  -8  -2   2       47.33       44.56      2.01 o 
  -7  -2   2      780.25      759.29      8.62 o 
  -6  -2   2       53.38       57.85      2.50 o 
  -5  -2   2      156.94      152.32      2.45 o 
  -4  -2   2        1.30        1.17      0.47 o 
  -3  -2   2        1.10        2.14      1.06 o 
  -2  -2   2      743.31      762.61      7.94 o 
  -1  -2   2      510.08      526.82      4.76 o 
   0  -2   2    18961.39    17564.21    189.77 o 
   1  -2   2     1339.30     1312.10      9.39 o 
   2  -2   2     5150.86     5113.47     33.81 o 
   3  -2   2      265.41      285.94      3.28 o 
   4  -2   2      223.37      246.61      3.08 o 
   5  -2   2       78.40       81.43      1.96 o 
   6  -2   2        1.11        0.26      0.72 o 
   7  -2   2       17.42       16.74      1.44 o 
   8  -2   2       10.09        8.24      1.78 o 
   9  -2   2      196.24      200.82      6.92 o 
  10  -2   2        4.96        2.54      2.16 o 
  11  -2   2       60.80       58.92      4.82 o 
 -12  -1   2        0.50       -1.52      2.19 o 
 -11  -1   2      214.90      237.89      6.41 o 
 -10  -1   2      122.20      127.69      4.80 o 
  -9  -1   2      315.21      328.66      8.94 o 
  -8  -1   2       83.01       85.49      2.94 o 
  -7  -1   2       19.09       21.90      1.19 o 
  -6  -1   2        0.37        3.01      0.74 o 
  -5  -1   2       75.88       76.26      1.71 o 
  -4  -1   2       90.87       95.93      1.53 o 
  -3  -1   2      506.28      517.65      4.56 o 
  -2  -1   2     2761.74     2845.49     19.00 o 
  -1  -1   2      100.06       89.21      1.58 o 
   0  -1   2      331.02      316.27      3.03 o 
   1  -1   2      519.85      558.90      5.37 o 
   2  -1   2     4533.35     4636.19     35.76 o 
   3  -1   2      442.38      411.79      4.82 o 
   4  -1   2     2786.67     2823.75     19.93 o 
   5  -1   2        0.14        0.17      0.65 o 
   6  -1   2        0.72       -0.69      0.69 o 
   7  -1   2      250.98      247.45      4.20 o 
   8  -1   2       76.20       83.96      3.25 o 
   9  -1   2       30.52       28.08      2.71 o 
  10  -1   2      136.66      126.51      6.33 o 
  11  -1   2       32.39       44.60      5.18 o 
 -12   0   2       15.99       16.81      3.03 o 
 -11   0   2       54.79       53.62      3.75 o 
 -10   0   2        0.34        0.41      1.56 o 
  -9   0   2      234.16      240.85      5.61 o 
  -8   0   2       15.30       12.96      2.46 o 
  -7   0   2     5001.26     4957.94     36.51 o 
  -6   0   2       30.29       37.21      1.49 o 
  -5   0   2       24.96       15.52      0.89 o 
  -4   0   2     3519.18     3604.67     28.41 o 
  -3   0   2     6905.21     6892.58     79.79 o 
  -2   0   2       11.02        8.54      1.03 o 
  -1   0   2     1128.31     1086.01      9.89 o 
   0   0   2      605.51      600.61      5.04 o 
   1   0   2        3.47        5.96      0.56 o 
   2   0   2      159.98      154.31      2.01 o 
   3   0   2      642.10      664.39      5.69 o 
   4   0   2        1.73        6.03      0.72 o 
   5   0   2      565.16      564.61      6.06 o 
   6   0   2       58.91       62.58      1.98 o 
   7   0   2        0.07       -0.06      0.96 o 
   8   0   2       12.02       11.04      1.69 o 
   9   0   2      111.90      103.79      4.44 o 
  10   0   2      194.04      191.80      6.90 o 
 -12   1   2        1.53       -1.91      2.17 o 
 -11   1   2      237.47      237.87      7.35 o 
 -10   1   2       21.83       19.93      2.40 o 
  -9   1   2      157.18      166.09      4.74 o 
  -8   1   2     1460.81     1413.17     13.90 o 
  -7   1   2      193.50      163.36      4.35 o 
  -6   1   2       15.87       12.94      1.44 o 
  -5   1   2     2232.53     2414.46     20.30 o 
  -4   1   2      139.23      161.45      2.39 o 
  -3   1   2     2113.81     2005.46     13.96 o 
  -2   1   2     2005.50     2018.67     13.03 o 
  -1   1   2      152.15      150.94      2.10 o 
   0   1   2      228.05      249.40      2.91 o 
   1   1   2    10541.48    10081.27     91.87 o 
   2   1   2       47.75       42.92      1.11 o 
   3   1   2       83.33       65.48      1.60 o 
   4   1   2       44.80       57.37      1.60 o 
   5   1   2        5.56        3.68      0.77 o 
   6   1   2       54.58       53.37      2.26 o 
   7   1   2       24.41       30.18      2.64 o 
   8   1   2       46.67       39.56      2.49 o 
   9   1   2       57.53       44.44      5.56 o 
  10   1   2      152.17      179.33      9.06 o 
 -13   2   2       33.67       27.75      3.90 o 
 -12   2   2       45.56       52.81      4.74 o 
 -11   2   2       58.69       58.10      3.86 o 
 -10   2   2        0.09       -0.48      1.57 o 
  -9   2   2       47.48       55.85      5.36 o 
  -8   2   2       40.11       38.59      2.67 o 
  -7   2   2        7.12        4.81      1.31 o 
  -6   2   2     2936.57     2964.78     25.02 o 
  -5   2   2       36.49       37.09      3.31 o 
  -4   2   2      709.54      731.30      6.80 o 
  -3   2   2       50.90       39.16      1.34 o 
  -2   2   2      219.56      219.39      2.92 o 
  -1   2   2        1.75        1.22      0.66 o 
   0   2   2      260.61      254.92      2.83 o 
   1   2   2       24.64       29.29      1.06 o 
   2   2   2      133.97      122.12      3.31 o 
   3   2   2     3971.47     3862.61     34.33 o 
   4   2   2       80.28       80.73      2.94 o 
   5   2   2      648.12      634.23      6.57 o 
   6   2   2       45.59       43.43      1.75 o 
   7   2   2       12.42        9.16      1.21 o 
   8   2   2       48.68       44.75      4.95 o 
   9   2   2       42.10       43.80      3.16 o 
  10   2   2       22.14       30.79      3.04 o 
 -13   3   2       16.22       18.83      4.28 o 
 -12   3   2      195.50      194.06      6.48 o 
 -11   3   2        8.20        6.33      2.19 o 
 -10   3   2      104.22      106.88      4.78 o 
  -9   3   2       16.02       12.13      2.11 o 
  -8   3   2      263.18      248.26      5.55 o 
  -7   3   2      244.96      264.90      4.84 o 
  -6   3   2      145.03      133.10      2.82 o 
  -5   3   2      377.28      459.99      5.92 o 
  -4   3   2      693.73      744.51      7.19 o 
  -3   3   2       41.36       54.73      2.29 o 
  -2   3   2      117.76      134.39      2.82 o 
  -1   3   2     2734.45     2744.05     22.01 o 
   0   3   2       17.98       21.58      1.14 o 
   1   3   2     1772.62     1808.10     15.49 o 
   2   3   2      404.29      434.30      6.21 o 
   3   3   2      230.05      225.90      5.00 o 
   4   3   2      577.89      586.72      9.32 o 
   5   3   2       15.75       13.78      1.73 o 
   6   3   2      327.79      328.65      8.39 o 
   7   3   2       30.53       31.80      2.68 o 
   8   3   2       15.99       13.91      1.86 o 
   9   3   2        3.60        1.87      1.73 o 
 -13   4   2       44.33       42.02      4.39 o 
 -12   4   2      128.64      130.87      6.01 o 
 -11   4   2        1.77        5.47      2.01 o 
 -10   4   2       84.18       87.48      4.48 o 
  -9   4   2       21.75       22.94      2.44 o 
  -8   4   2        5.23        3.38      1.51 o 
  -7   4   2      467.86      460.46      6.03 o 
  -6   4   2      343.93      297.63      4.94 o 
  -5   4   2       99.02       88.21      2.37 o 
  -4   4   2      961.73     1006.17     14.89 o 
  -3   4   2      363.70      378.04      5.55 o 
  -2   4   2        2.19       -0.17      0.82 o 
  -1   4   2     2158.36     2494.39     22.98 o 
   0   4   2      277.40      250.43      5.08 o 
   1   4   2      747.10      727.69      9.75 o 
   2   4   2      305.81      277.50      5.03 o 
   3   4   2     1925.08     1881.29     20.06 o 
   4   4   2      459.74      474.77      8.52 o 
   5   4   2      617.05      594.78      9.10 o 
   6   4   2      473.50      482.39      8.38 o 
   7   4   2        1.46        0.29      1.45 o 
   8   4   2      113.64      111.32      3.99 o 
   9   4   2       86.76      102.39     12.47 o 
 -12   5   2        1.99        1.46      2.16 o 
 -11   5   2       14.53       11.70      3.19 o 
 -10   5   2      177.37      189.08      7.74 o 
  -9   5   2       23.25       18.40      2.04 o 
  -8   5   2      248.20      237.63      6.25 o 
  -7   5   2      149.13      137.88      3.32 o 
  -6   5   2       11.54       14.28      1.42 o 
  -5   5   2      671.20      638.75      7.86 o 
  -4   5   2       78.03       86.60      2.90 o 
  -3   5   2     1321.08     1381.16     14.53 o 
  -2   5   2      530.26      563.55      8.05 o 
  -1   5   2       59.86       60.87      2.53 o 
   0   5   2      423.71      447.70      6.56 o 
   1   5   2      140.89      154.65      3.60 o 
   2   5   2     2258.58     2187.54     21.39 o 
   3   5   2     1329.97     1261.08     16.90 o 
   4   5   2      108.88      106.15      5.57 o 
   5   5   2       30.16       30.16      2.90 o 
   6   5   2       72.31       81.47      4.22 o 
   7   5   2      151.42      152.88      5.53 o 
   8   5   2       30.80       26.96      3.17 o 
 -12   6   2      136.04      136.61      6.06 o 
 -11   6   2        2.02        1.49      1.89 o 
 -10   6   2        0.67        2.79      1.56 o 
  -9   6   2      204.78      199.20      4.93 o 
  -8   6   2      154.95      148.41      3.78 o 
  -7   6   2      591.72      583.70      7.52 o 
  -6   6   2      232.27      231.88      4.75 o 
  -5   6   2       34.82       31.79      2.08 o 
  -4   6   2      228.48      233.15      4.90 o 
  -3   6   2      398.38      412.62      7.35 o 
  -2   6   2      684.64      738.98      9.61 o 
  -1   6   2       20.37       20.18      1.82 o 
   0   6   2       44.17       48.31      3.30 o 
   1   6   2      617.90      620.16      8.65 o 
   2   6   2       53.35       60.18      2.77 o 
   3   6   2       35.36       31.48      2.08 o 
   4   6   2      109.65      115.11      5.48 o 
   5   6   2      361.78      390.26     10.22 o 
   6   6   2      582.48      572.33     10.94 o 
   7   6   2       31.46       33.31      3.58 o 
 -12   7   2       12.95       10.98      2.55 o 
 -11   7   2       45.08       43.64      3.77 o 
 -10   7   2       62.74       72.23      3.75 o 
  -9   7   2      145.84      137.88      4.79 o 
  -8   7   2       46.52       47.96      2.69 o 
  -7   7   2      298.77      299.46      5.37 o 
  -6   7   2       75.16       68.60      4.39 o 
  -5   7   2     2256.69     2206.04     22.65 o 
  -4   7   2       12.73       11.35      1.74 o 
  -3   7   2      668.87      652.84      9.34 o 
  -2   7   2      343.55      345.43      7.58 o 
  -1   7   2       27.45       28.62      2.27 o 
   0   7   2       17.20       30.22      2.33 o 
   1   7   2      482.03      428.75      8.19 o 
   2   7   2      152.26      147.30      5.26 o 
   3   7   2       20.26       19.46      2.32 o 
   4   7   2       66.09       58.68      3.04 o 
   5   7   2       89.80       97.91      6.29 o 
   6   7   2       22.97       19.05      3.05 o 
 -11   8   2        3.08        7.47      2.35 o 
 -10   8   2        0.04        1.34      1.75 o 
  -9   8   2        2.90       -0.25      1.54 o 
  -8   8   2       24.87       29.60      2.40 o 
  -7   8   2       24.79       15.31      2.07 o 
  -6   8   2       90.95       90.92      4.20 o 
  -5   8   2     2155.96     2106.63     36.39 o 
  -4   8   2       67.21       59.30      3.38 o 
  -3   8   2      133.48      135.45      5.26 o 
  -2   8   2       12.18       13.08      2.11 o 
  -1   8   2     1109.53     1030.57     13.23 o 
   0   8   2      225.98      217.00      5.33 o 
   1   8   2       80.89       82.35      3.68 o 
   2   8   2       55.00       46.91      4.76 o 
   3   8   2      507.70      505.21      8.58 o 
   4   8   2       47.29       59.33      3.51 o 
   5   8   2       31.79       29.07      2.80 o 
 -11   9   2      278.10      279.36      8.50 o 
 -10   9   2       10.14       14.65      2.40 o 
  -9   9   2       80.50       80.77      4.13 o 
  -8   9   2      118.04      115.60      4.39 o 
  -7   9   2      119.44      112.25      5.86 o 
  -6   9   2        2.86       -1.42      1.61 o 
  -5   9   2       11.14        7.05      1.90 o 
  -4   9   2       33.20       28.78      3.14 o 
  -3   9   2       91.62       84.56      4.58 o 
  -2   9   2      358.73      368.97      8.24 o 
  -1   9   2       34.78       35.53      2.85 o 
   0   9   2        1.43       -1.49      1.49 o 
   1   9   2       16.80       18.93      2.32 o 
   2   9   2        2.02        3.88      1.83 o 
   3   9   2       33.28       35.86      3.00 o 
   4   9   2       33.73       33.63      4.45 o 
 -10  10   2        0.05        1.95      2.09 o 
  -9  10   2       90.36      101.60      5.21 o 
  -8  10   2        9.19        9.50      2.13 o 
  -7  10   2        1.09        2.17      2.18 o 
  -6  10   2      302.66      308.31      8.50 o 
  -5  10   2      107.43      114.26      4.99 o 
  -4  10   2       12.21       12.49      2.33 o 
  -3  10   2      132.10      135.30      5.18 o 
  -2  10   2       28.29       27.30      2.81 o 
  -1  10   2       36.46       38.69      3.26 o 
   0  10   2        6.34        5.60      1.96 o 
   1  10   2       74.42       79.16      4.35 o 
   2  10   2       12.74       11.92      2.63 o 
  -9  11   2       30.40       33.35      5.80 o 
  -8  11   2       18.29       20.37      3.01 o 
  -7  11   2        2.86        4.19      2.17 o 
  -6  11   2        9.79        9.67      2.63 o 
  -5  11   2       20.34       20.49      2.85 o 
  -4  11   2      112.13      124.26      5.56 o 
  -3  11   2       66.71       57.71      7.51 o 
  -2  11   2       96.61      102.87      5.83 o 
  -1  11   2        0.05        2.01      2.24 o 
   0  11   2       24.82       30.07      3.62 o 
  -6  12   2        6.41        7.09      2.95 o 
  -5  12   2        0.25        0.47      2.57 o 
  -4  12   2        0.60        2.04      2.52 o 
  -3  12   2      211.45      237.42      8.05 o 
  -1 -13   3       68.43       75.22      6.73 o 
   0 -13   3        5.31        3.77      2.86 o 
   1 -13   3       18.93       17.85      3.69 o 
   2 -13   3        5.45        5.04      2.97 o 
   3 -13   3        0.70       -2.07      2.63 o 
   4 -13   3        0.90        2.78      2.88 o 
   5 -13   3      183.02      198.16     13.42 o 
   6 -13   3       95.61       83.38      5.42 o 
  -3 -12   3        3.01        1.41      2.57 o 
  -2 -12   3       68.04       61.09      5.17 o 
  -1 -12   3        6.66        6.04      3.86 o 
   0 -12   3       18.94       15.67      3.44 o 
   1 -12   3        0.00        1.89      2.34 o 
   2 -12   3      162.52      175.85      7.28 o 
   3 -12   3        1.06        0.71      2.12 o 
   4 -12   3       88.27      100.92      5.00 o 
   5 -12   3       79.39       81.04      4.20 o 
   6 -12   3        0.15       -0.61      1.81 o 
   7 -12   3       41.82       61.50      5.13 o 
  -5 -11   3       22.97       18.21      3.28 o 
  -4 -11   3       17.83       16.69      3.15 o 
  -3 -11   3        2.41       -1.94      2.09 o 
  -2 -11   3      143.52      140.11      6.37 o 
  -1 -11   3       68.86       77.27      5.24 o 
   0 -11   3        2.36        3.17      2.26 o 
   1 -11   3       28.61       31.08      3.36 o 
   2 -11   3       74.73       68.61      3.85 o 
   3 -11   3       13.69       14.74      2.25 o 
   4 -11   3      222.64      236.26      8.54 o 
   5 -11   3      194.06      178.43      5.50 o 
   6 -11   3        1.37        1.02      1.79 o 
   7 -11   3       51.36       60.44      4.62 o 
   8 -11   3        0.01       -2.48      2.48 o 
  -6 -10   3       26.55       19.32      3.15 o 
  -5 -10   3       85.96       93.66      5.22 o 
  -4 -10   3      145.37      142.98      6.27 o 
  -3 -10   3       13.43       13.48      2.76 o 
  -2 -10   3      341.79      345.37     11.28 o 
  -1 -10   3       47.29       41.85      4.05 o 
   0 -10   3      350.70      359.41      7.01 o 
   1 -10   3        2.42        2.35      1.55 o 
   2 -10   3      192.45      190.53      5.55 o 
   3 -10   3      331.19      331.41      8.46 o 
   4 -10   3        9.06       10.18      1.97 o 
   5 -10   3      146.92      157.45      4.22 o 
   6 -10   3        0.94        2.13      2.00 o 
   7 -10   3      231.93      224.70      5.78 o 
   8 -10   3       12.22       12.03      2.57 o 
   9 -10   3       12.09        8.89      2.99 o 
  -7  -9   3       21.04       21.66      6.87 o 
  -6  -9   3      444.30      444.57     14.52 o 
  -5  -9   3       20.66       33.28      6.17 o 
  -4  -9   3      159.32      170.01      6.11 o 
  -3  -9   3       28.89       24.26      2.96 o 
  -2  -9   3       53.30       50.22      4.06 o 
  -1  -9   3        2.24        3.34      1.57 o 
   0  -9   3       87.48       81.60      3.46 o 
   1  -9   3      156.05      144.82      6.04 o 
   2  -9   3        5.67        5.04      1.76 o 
   3  -9   3      398.72      387.77      6.41 o 
   4  -9   3      110.56       94.22      3.21 o 
   5  -9   3      122.54      115.48      3.63 o 
   6  -9   3        7.80        7.17      1.63 o 
   7  -9   3        0.33        1.32      1.61 o 
   8  -9   3       56.69       50.24      4.30 o 
   9  -9   3       59.56       62.90      5.40 o 
  10  -9   3       40.00       45.38      4.50 o 
  -8  -8   3       20.11       23.90      7.26 o 
  -7  -8   3       45.23       58.67      6.29 o 
  -6  -8   3        7.58        9.85      3.41 o 
  -5  -8   3      153.38      153.36      7.94 o 
  -4  -8   3      772.12      793.50     14.88 o 
  -3  -8   3       63.96       64.70      3.13 o 
  -2  -8   3      513.64      484.07      9.91 o 
  -1  -8   3      971.18      933.55     11.52 o 
   0  -8   3      497.38      518.74      9.09 o 
   1  -8   3        8.69       11.28      1.56 o 
   2  -8   3       13.53       15.63      1.36 o 
   3  -8   3        2.11        1.97      1.04 o 
   4  -8   3      245.30      229.01      4.46 o 
   5  -8   3      742.15      754.98      9.30 o 
   6  -8   3       47.04       48.57      2.72 o 
   7  -8   3       19.05       12.20      1.96 o 
   8  -8   3       60.57       62.86      7.03 o 
   9  -8   3       13.81       11.63      3.25 o 
  10  -8   3        1.68        3.89      2.57 o 
  -9  -7   3        5.06        6.80      3.51 o 
  -8  -7   3      422.48      386.35     12.17 o 
  -7  -7   3      146.65      137.92      7.66 o 
  -6  -7   3      534.20      523.04      7.33 o 
  -5  -7   3       90.84       86.27      2.83 o 
  -4  -7   3      121.28      133.00      3.14 o 
  -3  -7   3       51.99       51.09      2.09 o 
  -2  -7   3      469.85      477.20      5.25 o 
  -1  -7   3      208.03      221.27      4.41 o 
   0  -7   3       51.59       60.11      2.74 o 
   1  -7   3      520.30      542.01      6.17 o 
   2  -7   3      217.23      232.17      3.82 o 
   3  -7   3       82.39       73.03      2.70 o 
   4  -7   3      177.90      181.50      3.82 o 
   5  -7   3       69.91       67.68      2.84 o 
   6  -7   3      494.54      499.37      7.85 o 
   7  -7   3      158.53      166.72      9.78 o 
   8  -7   3       55.71       50.16      3.76 o 
   9  -7   3       22.28       18.85      3.51 o 
  10  -7   3        8.86        8.11      2.64 o 
 -10  -6   3       17.53       19.23      5.68 o 
  -9  -6   3       33.80       30.80      3.31 o 
  -8  -6   3      107.28       98.11      4.53 o 
  -7  -6   3       48.06       43.29      2.59 o 
  -6  -6   3      298.99      301.90      5.26 o 
  -5  -6   3      182.09      174.15      5.09 o 
  -4  -6   3      885.16      843.53      8.78 o 
  -3  -6   3      657.62      722.82      7.59 o 
  -2  -6   3      748.31      729.62      8.66 o 
  -1  -6   3       45.18       31.92      1.67 o 
   0  -6   3       10.26       15.88      1.30 o 
   1  -6   3     1199.93     1206.61     11.15 o 
   2  -6   3      822.60      818.21      8.46 o 
   3  -6   3      252.54      276.04      4.34 o 
   4  -6   3       23.00       24.23      1.68 o 
   5  -6   3        5.35        7.80      1.23 o 
   6  -6   3      106.38      110.66      3.48 o 
   7  -6   3       19.94       22.32      2.09 o 
   8  -6   3      368.47      405.34      8.47 o 
   9  -6   3      252.02      247.53      7.51 o 
  10  -6   3       35.33       34.17      3.80 o 
  11  -6   3       49.50       40.03      4.31 o 
 -11  -5   3        5.75        9.03      6.11 o 
 -10  -5   3      168.09      160.65      6.23 o 
  -9  -5   3      220.62      228.99      6.63 o 
  -8  -5   3        0.67        2.18      1.40 o 
  -7  -5   3       40.37       39.79      1.91 o 
  -6  -5   3        1.36        1.03      0.84 o 
  -5  -5   3        2.28        5.40      1.25 o 
  -4  -5   3      189.90      174.18      3.75 o 
  -3  -5   3     1958.01     1920.18     16.30 o 
  -2  -5   3      435.80      416.86      4.59 o 
  -1  -5   3       48.38       59.97      2.51 o 
   0  -5   3       88.14      100.18      2.40 o 
   1  -5   3       11.52       26.77      1.31 o 
   2  -5   3      736.83      764.27      7.78 o 
   3  -5   3      873.09      979.91      9.68 o 
   4  -5   3     1120.57     1116.10     10.96 o 
   5  -5   3      169.46      176.70      3.50 o 
   6  -5   3      637.99      646.46      8.56 o 
   7  -5   3      548.94      543.54      9.42 o 
   8  -5   3        4.87        4.47      1.72 o 
   9  -5   3      115.38      110.34      6.73 o 
  10  -5   3       17.86       17.99      3.45 o 
  11  -5   3       23.34       27.19      3.82 o 
 -11  -4   3      165.29      151.83      7.21 o 
 -10  -4   3      173.08      188.45      9.23 o 
  -9  -4   3       36.60       42.80      4.15 o 
  -8  -4   3       20.59       25.01      2.09 o 
  -7  -4   3      990.14      974.74     10.35 o 
  -6  -4   3        1.34        1.76      0.80 o 
  -5  -4   3      461.35      450.72      5.11 o 
  -4  -4   3       41.62       41.82      1.55 o 
  -3  -4   3      517.75      506.06      5.32 o 
  -2  -4   3      114.01      109.32      2.37 o 
  -1  -4   3     1307.20     1253.44     16.19 o 
   0  -4   3        0.40        2.35      1.36 o 
   1  -4   3       43.06       26.67      1.18 o 
   2  -4   3      184.97      236.32      3.18 o 
   3  -4   3      323.62      376.63      4.44 o 
   4  -4   3       24.36       27.50      1.40 o 
   5  -4   3        0.07        1.13      0.83 o 
   6  -4   3     1249.50     1262.72     16.18 o 
   7  -4   3        5.16        2.83      1.41 o 
   8  -4   3      243.95      247.01      6.53 o 
   9  -4   3        2.92        4.02      2.12 o 
  10  -4   3        7.05        4.88      3.61 o 
  11  -4   3      196.79      209.97      9.87 o 
 -12  -3   3      120.15      116.94     11.33 o 
 -11  -3   3      105.35      107.02      5.72 o 
 -10  -3   3        0.67        0.69      2.28 o 
  -9  -3   3        0.40        1.00      1.77 o 
  -8  -3   3       46.92       56.02      2.54 o 
  -7  -3   3        1.48        0.75      0.99 o 
  -6  -3   3        8.42        6.90      0.92 o 
  -5  -3   3     1667.85     1621.27     12.26 o 
  -4  -3   3      252.11      243.16      2.85 o 
  -3  -3   3     1066.99      998.58      8.90 o 
  -2  -3   3      325.81      309.08      4.46 o 
  -1  -3   3       99.02      113.39      2.07 o 
   0  -3   3     3148.79     3253.96     25.22 o 
   1  -3   3     1141.62     1226.94      9.89 o 
   2  -3   3      133.30      152.30      2.14 o 
   3  -3   3      172.99      202.93      3.37 o 
   4  -3   3      255.92      269.46      4.68 o 
   5  -3   3      221.62      248.73      4.78 o 
   6  -3   3        1.87        1.43      1.17 o 
   7  -3   3      368.26      361.35      8.45 o 
   8  -3   3       18.47       18.40      1.98 o 
   9  -3   3       77.49       81.94      5.30 o 
  10  -3   3        2.02        1.41      2.27 o 
  11  -3   3        0.30        4.19      2.47 o 
 -12  -2   3        9.83       11.24      2.88 o 
 -11  -2   3       11.78       10.35      2.31 o 
 -10  -2   3      216.01      221.10      5.73 o 
  -9  -2   3      170.53      176.16      4.81 o 
  -8  -2   3      194.84      198.60      4.09 o 
  -7  -2   3      783.78      762.08      8.60 o 
  -6  -2   3     1148.25     1179.09     11.38 o 
  -5  -2   3        0.01        0.26      0.50 o 
  -4  -2   3      766.57      705.59      5.86 o 
  -3  -2   3      436.29      453.86      5.24 o 
  -2  -2   3     4719.33     4756.84     39.69 o 
  -1  -2   3        2.70       10.86      0.71 o 
   0  -2   3     1355.32     1383.38     10.74 o 
   1  -2   3      165.70      181.64      2.21 o 
   2  -2   3       72.13       70.69      1.90 o 
   3  -2   3        7.32        1.55      0.89 o 
   4  -2   3       95.78      109.88      2.99 o 
   5  -2   3      239.89      226.98      4.08 o 
   6  -2   3      144.34      138.11      3.56 o 
   7  -2   3        1.09        1.86      1.25 o 
   8  -2   3        0.01        0.06      1.25 o 
   9  -2   3       45.08       50.50      5.68 o 
  10  -2   3        0.00        1.27      2.18 o 
 -12  -1   3       35.99       37.23      3.48 o 
 -11  -1   3       90.78       94.60      4.63 o 
 -10  -1   3      196.37      184.23      5.26 o 
  -9  -1   3        0.95       -1.18      1.26 o 
  -8  -1   3      102.00       93.56      3.81 o 
  -7  -1   3      260.98      267.89      4.66 o 
  -6  -1   3      111.13      131.61      2.85 o 
  -5  -1   3      681.17      665.07      6.41 o 
  -4  -1   3      308.99      299.00      3.78 o 
  -3  -1   3     1496.77     1530.04     12.86 o 
  -2  -1   3    14570.28    14091.65    208.68 o 
  -1  -1   3     1557.89     1584.37     14.33 o 
   0  -1   3     2775.91     2648.25     19.41 o 
   1  -1   3      250.20      252.92      2.78 o 
   2  -1   3      820.94      885.83      8.60 o 
   3  -1   3     1410.58     1519.32     13.70 o 
   4  -1   3       56.97       55.60      1.97 o 
   5  -1   3      120.68      111.51      2.74 o 
   6  -1   3        0.35        0.89      1.06 o 
   7  -1   3      811.08      755.72      9.63 o 
   8  -1   3       67.00       62.79      3.17 o 
   9  -1   3      134.22      140.02      7.01 o 
  10  -1   3       30.94       34.57      3.22 o 
 -12   0   3       29.71       31.20      4.16 o 
 -11   0   3       76.66       71.68      4.14 o 
 -10   0   3       27.52       30.61      2.83 o 
  -9   0   3       86.14       91.22      3.95 o 
  -8   0   3       14.11       13.97      1.87 o 
  -7   0   3        1.46        0.84      0.98 o 
  -6   0   3      499.49      501.84      7.00 o 
  -5   0   3      645.88      695.09      7.18 o 
  -4   0   3      931.57      902.32      8.86 o 
  -3   0   3     2943.80     2951.49     25.16 o 
  -2   0   3      491.29      518.56      5.23 o 
  -1   0   3      532.04      525.48      5.89 o 
   0   0   3     1155.99     1173.92     10.25 o 
   1   0   3      326.04      352.81      3.93 o 
   2   0   3     1858.79     1920.04     14.83 o 
   3   0   3      399.63      401.99      4.51 o 
   4   0   3        2.44        5.49      0.77 o 
   5   0   3      280.61      281.25      4.49 o 
   6   0   3      525.72      525.07      6.47 o 
   7   0   3      174.48      162.45      5.93 o 
   8   0   3      176.12      163.30      4.50 o 
   9   0   3       19.40       23.87      4.22 o 
  10   0   3       45.94       47.46      3.71 o 
 -13   1   3       10.64        8.07      2.96 o 
 -12   1   3        7.75        6.63      2.30 o 
 -11   1   3      247.97      238.44      6.37 o 
 -10   1   3       35.22       30.95      3.54 o 
  -9   1   3      287.23      287.14      6.41 o 
  -8   1   3      485.32      492.69      8.07 o 
  -7   1   3        7.21        4.86      1.30 o 
  -6   1   3      141.61      167.57      3.36 o 
  -5   1   3     1096.70     1150.59      9.54 o 
  -4   1   3        4.58       12.88      0.82 o 
  -3   1   3      558.50      553.50      5.17 o 
  -2   1   3     5566.08     5541.35     39.06 o 
  -1   1   3      125.67      123.50      2.52 o 
   0   1   3      207.99      199.48      5.55 o 
   1   1   3      971.73      929.33      8.80 o 
   2   1   3      521.99      553.53      5.55 o 
   3   1   3       71.46       70.21      1.85 o 
   4   1   3       16.50       13.34      1.22 o 
   5   1   3        5.01        8.48      1.29 o 
   6   1   3       49.77       59.55      2.15 o 
   7   1   3      152.42      167.72      5.40 o 
   8   1   3      310.27      296.69      5.97 o 
   9   1   3        3.44        4.60      2.04 o 
 -13   2   3       58.75       66.54      8.48 o 
 -12   2   3        0.26        0.76      2.05 o 
 -11   2   3      102.31      103.10      5.56 o 
 -10   2   3      324.03      324.15      7.09 o 
  -9   2   3        8.36        6.52      2.02 o 
  -8   2   3       78.85       77.40      3.26 o 
  -7   2   3       21.32       18.50      1.33 o 
  -6   2   3      280.05      280.80      3.45 o 
  -5   2   3      362.93      422.32      4.45 o 
  -4   2   3       42.75       49.21      1.40 o 
  -3   2   3     1839.79     1851.54     14.45 o 
  -2   2   3       50.70       62.60      2.07 o 
  -1   2   3     1619.74     1594.82     16.95 o 
   0   2   3     3005.97     3151.78     25.21 o 
   1   2   3     1249.47     1317.98     13.00 o 
   2   2   3       57.70       65.41      2.31 o 
   3   2   3      357.92      379.63      4.58 o 
   4   2   3      287.98      285.39      3.96 o 
   5   2   3       12.41       14.64      1.24 o 
   6   2   3      388.45      389.40      5.11 o 
   7   2   3       40.79       41.42      2.60 o 
   8   2   3      222.10      234.80      5.36 o 
   9   2   3        1.03       -1.12      1.80 o 
 -13   3   3      176.95      200.16      6.61 o 
 -12   3   3       16.14       16.85      3.50 o 
 -11   3   3      200.69      222.44      7.23 o 
 -10   3   3       37.73       36.55      3.75 o 
  -9   3   3       71.42       73.28      2.94 o 
  -8   3   3      405.16      402.89      6.07 o 
  -7   3   3      735.12      760.61      8.14 o 
  -6   3   3      604.01      603.89      6.17 o 
  -5   3   3      504.24      457.04      7.03 o 
  -4   3   3      741.14      807.29     13.21 o 
  -3   3   3     1785.87     1850.14     15.95 o 
  -2   3   3        3.43        2.53      0.91 o 
  -1   3   3     3274.14     3529.22     31.29 o 
   0   3   3     1101.91     1199.93     12.60 o 
   1   3   3      441.71      407.93      6.19 o 
   2   3   3       36.25       35.77      1.78 o 
   3   3   3     1742.92     1703.76     14.30 o 
   4   3   3      189.64      190.66      3.16 o 
   5   3   3        6.43        7.17      1.03 o 
   6   3   3       41.97       38.38      1.93 o 
   7   3   3       80.11       80.10      3.41 o 
   8   3   3      122.39      130.36      5.24 o 
 -13   4   3       61.89       64.70      4.44 o 
 -12   4   3       41.11       35.75      4.15 o 
 -11   4   3       35.08       37.87      4.37 o 
 -10   4   3      249.18      239.09      6.66 o 
  -9   4   3       28.34       36.53      3.25 o 
  -8   4   3       42.52       37.67      2.32 o 
  -7   4   3       25.58       22.51      1.65 o 
  -6   4   3        0.00        0.17      0.84 o 
  -5   4   3      572.84      621.06      6.96 o 
  -4   4   3      142.22      158.28      3.34 o 
  -3   4   3      209.10      149.98      3.12 o 
  -2   4   3        1.07       -0.53      0.80 o 
  -1   4   3     2057.23     2074.67     20.15 o 
   0   4   3      172.91      173.17      3.80 o 
   1   4   3       50.09       47.48      2.24 o 
   2   4   3      697.84      703.43      8.10 o 
   3   4   3      327.02      316.35      5.26 o 
   4   4   3      551.76      521.42      9.61 o 
   5   4   3        4.20        2.58      0.95 o 
   6   4   3       80.42       82.17      3.17 o 
   7   4   3      110.50      116.53      4.08 o 
   8   4   3       19.19       23.86      2.43 o 
 -13   5   3        2.37        2.65      2.27 o 
 -12   5   3       45.63       41.90      3.63 o 
 -11   5   3        8.06        6.46      2.16 o 
 -10   5   3       27.02       22.67      2.63 o 
  -9   5   3       34.36       36.62      2.61 o 
  -8   5   3      169.42      167.98      3.89 o 
  -7   5   3       30.89       32.82      2.03 o 
  -6   5   3       58.11       66.62      2.66 o 
  -5   5   3      691.37      714.33      8.86 o 
  -4   5   3      121.33      103.10      2.81 o 
  -3   5   3       64.75       78.33      4.82 o 
  -2   5   3      555.50      541.47      7.76 o 
  -1   5   3      397.23      376.36      6.23 o 
   0   5   3      539.52      488.95      8.29 o 
   1   5   3      253.67      262.21      5.14 o 
   2   5   3      755.13      734.34      9.73 o 
   3   5   3       57.61       53.57      2.36 o 
   4   5   3      113.93      110.56      3.35 o 
   5   5   3       44.84       40.54      2.30 o 
   6   5   3      177.57      186.05      4.80 o 
   7   5   3       26.20       22.27      2.54 o 
 -12   6   3       47.49       46.16      3.85 o 
 -11   6   3       45.40       38.69      3.69 o 
 -10   6   3      242.84      243.48      6.41 o 
  -9   6   3       29.44       28.41      2.45 o 
  -8   6   3       90.72       76.56      3.21 o 
  -7   6   3      151.85      156.27      3.84 o 
  -6   6   3      223.38      224.88      4.72 o 
  -5   6   3      161.24      166.50      3.94 o 
  -4   6   3       44.77       52.03      3.13 o 
  -3   6   3      195.09      205.75      4.79 o 
  -2   6   3      144.01      136.47      3.93 o 
  -1   6   3        3.50        3.14      1.27 o 
   0   6   3      739.65      747.18     10.36 o 
   1   6   3       13.88       13.52      1.74 o 
   2   6   3      638.36      594.37      9.51 o 
   3   6   3        9.91        7.31      1.54 o 
   4   6   3        4.75        4.92      1.58 o 
   5   6   3        3.04        2.73      1.99 o 
   6   6   3        1.11       -0.47      2.59 o 
 -12   7   3       95.24       92.28      5.18 o 
 -11   7   3      230.21      227.23      8.67 o 
 -10   7   3        4.18        4.06      1.90 o 
  -9   7   3       13.02       13.50      2.04 o 
  -8   7   3       90.40       88.21      3.59 o 
  -7   7   3        8.63        8.94      1.73 o 
  -6   7   3       27.66       30.97      2.35 o 
  -5   7   3      113.12      115.63      4.23 o 
  -4   7   3      111.11      109.21      4.18 o 
  -3   7   3      181.09      183.12      4.84 o 
  -2   7   3      868.52      823.14     12.35 o 
  -1   7   3       97.01      101.10      4.03 o 
   0   7   3      158.76      137.94      4.37 o 
   1   7   3        0.45        0.38      1.43 o 
   2   7   3      125.95      133.36      4.36 o 
   3   7   3        2.13        0.26      1.41 o 
   4   7   3      203.03      198.47      6.65 o 
   5   7   3        1.25       -0.42      1.47 o 
 -11   8   3        0.39       -0.58      2.01 o 
 -10   8   3        3.12        5.07      2.09 o 
  -9   8   3      270.61      269.06      6.23 o 
  -8   8   3      225.69      221.79      5.44 o 
  -7   8   3       74.56       76.93      5.30 o 
  -6   8   3      867.26      891.85     11.26 o 
  -5   8   3       52.15       55.11      3.79 o 
  -4   8   3       17.15        9.90      1.95 o 
  -3   8   3       83.65       79.07      3.94 o 
  -2   8   3        0.10       -1.34      1.34 o 
  -1   8   3       94.98       88.24      4.02 o 
   0   8   3      312.36      328.40      6.94 o 
   1   8   3       68.98       68.00      4.82 o 
   2   8   3      167.98      168.18      5.16 o 
   3   8   3      110.89      139.22      5.85 o 
   4   8   3       61.68       71.21      5.51 o 
 -11   9   3       16.88       18.78      2.99 o 
 -10   9   3        0.71        0.81      2.17 o 
  -9   9   3       30.11       40.09      3.48 o 
  -8   9   3       11.34        8.38      2.04 o 
  -7   9   3       98.22      101.22      5.48 o 
  -6   9   3        1.12        0.20      1.74 o 
  -5   9   3        6.71        7.64      2.08 o 
  -4   9   3      113.97      113.57      4.82 o 
  -3   9   3        0.78        0.05      1.58 o 
  -2   9   3       62.80       57.24      3.65 o 
  -1   9   3      129.27      139.30      5.43 o 
   0   9   3       83.37       84.77      4.36 o 
   1   9   3      229.04      235.62     11.80 o 
   2   9   3      208.21      214.60      6.06 o 
   3   9   3       40.14       27.94      3.66 o 
 -10  10   3      116.11      107.37      8.77 o 
  -9  10   3       77.82       81.53      5.77 o 
  -8  10   3        3.30        0.89      2.15 o 
  -7  10   3       46.23       56.48      4.06 o 
  -6  10   3       32.71       34.02      3.69 o 
  -5  10   3        3.95        4.57      2.12 o 
  -4  10   3       10.46        6.99      2.37 o 
  -3  10   3      121.95      121.12      6.84 o 
  -2  10   3       39.37       34.01      4.69 o 
  -1  10   3       17.93       17.36      2.52 o 
   0  10   3        2.80        2.14      2.43 o 
   1  10   3       90.16      117.01      8.08 o 
  -8  11   3       34.08       29.26      3.43 o 
  -7  11   3        3.10        1.57      2.23 o 
  -6  11   3       10.58        7.60      2.47 o 
  -5  11   3        7.96        6.22      2.37 o 
  -4  11   3       12.87       15.62      4.16 o 
  -3  11   3        9.20        8.09      2.64 o 
  -2  11   3        3.62        5.95      2.56 o 
  -1  11   3      149.57      164.73     10.07 o 
  -1 -13   4      246.10      278.94      9.67 o 
   0 -13   4       63.76       62.44      6.08 o 
   1 -13   4       17.23       14.64      3.51 o 
   2 -13   4       28.84       31.24      3.81 o 
   3 -13   4       41.15       41.94      5.84 o 
   4 -13   4        6.67       13.30      3.06 o 
   5 -13   4        3.14        4.68      2.42 o 
  -4 -12   4      120.42      123.51      6.71 o 
  -3 -12   4       81.33       76.04      5.57 o 
  -2 -12   4      260.05      268.28     11.48 o 
  -1 -12   4      106.62      118.37      6.64 o 
   0 -12   4       45.45       46.69      4.14 o 
   1 -12   4       58.99       63.96      5.40 o 
   2 -12   4       32.64       34.39      3.60 o 
   3 -12   4        2.49        5.87      5.03 o 
   4 -12   4        2.34        0.32      1.95 o 
   5 -12   4       22.45       26.23      2.91 o 
   6 -12   4       27.50       21.56      4.18 o 
   7 -12   4       12.42       11.80      4.27 o 
  -5 -11   4        3.08        4.68      2.52 o 
  -4 -11   4        1.82        1.30      2.26 o 
  -3 -11   4       80.03       74.97      7.42 o 
  -2 -11   4      275.97      277.00      8.57 o 
  -1 -11   4        6.33        9.26      2.33 o 
   0 -11   4       97.61      100.33      8.26 o 
   1 -11   4      153.64      140.05      6.68 o 
   2 -11   4      431.24      423.90     11.33 o 
   3 -11   4        7.53        8.41      1.98 o 
   4 -11   4      122.91      120.43      4.68 o 
   5 -11   4       44.19       37.34      3.63 o 
   6 -11   4        0.78        2.81      2.05 o 
   7 -11   4       19.59       19.94      3.72 o 
   8 -11   4        2.80       -0.17      2.75 o 
  -7 -10   4        0.67       -3.48      4.78 o 
  -6 -10   4        2.45        4.46      3.77 o 
  -5 -10   4       23.30       23.84      3.73 o 
  -4 -10   4       49.58       54.81      4.49 o 
  -3 -10   4        8.21        9.99      2.60 o 
  -2 -10   4      244.38      247.87      7.01 o 
  -1 -10   4       27.41       22.95      2.84 o 
   0 -10   4      112.62       99.35      4.78 o 
   1 -10   4      770.28      763.16     10.84 o 
   2 -10   4       24.04       20.36      2.25 o 
   3 -10   4        2.25        4.30      1.66 o 
   4 -10   4      105.85      104.40      4.23 o 
   5 -10   4        1.47        4.74      1.87 o 
   6 -10   4      256.25      241.32      5.81 o 
   7 -10   4       71.93       82.82      4.74 o 
   8 -10   4       34.96       32.53      3.52 o 
   9 -10   4       10.52       13.98      3.54 o 
  -8  -9   4        4.56       -0.90      5.03 o 
  -7  -9   4      113.02      117.77      8.63 o 
  -6  -9   4       32.54       23.06      4.42 o 
  -5  -9   4       81.82       82.13     12.96 o 
  -4  -9   4       31.96       26.25      3.10 o 
  -3  -9   4      209.20      211.48      6.12 o 
  -2  -9   4        3.51        0.45      1.64 o 
  -1  -9   4       32.93       32.08      3.79 o 
   0  -9   4     1451.30     1408.37     15.88 o 
   1  -9   4       81.39       83.36      3.41 o 
   2  -9   4      115.83      112.35      5.89 o 
   3  -9   4      520.55      485.00      6.71 o 
   4  -9   4      281.00      263.49      4.98 o 
   5  -9   4       10.09        7.77      1.63 o 
   6  -9   4        2.62        2.63      1.55 o 
   7  -9   4        0.54       -1.54      1.93 o 
   8  -9   4       42.51       36.66      3.66 o 
   9  -9   4      169.03      199.81      8.21 o 
  -9  -8   4        0.12        5.86      5.78 o 
  -8  -8   4       45.38       44.74      9.02 o 
  -7  -8   4       37.74       27.64      4.59 o 
  -6  -8   4      279.44      280.32     11.55 o 
  -5  -8   4       53.24       54.37      5.58 o 
  -4  -8   4      256.56      250.42      7.95 o 
  -3  -8   4       69.78       71.11      4.96 o 
  -2  -8   4       51.53       46.20      2.65 o 
  -1  -8   4      239.27      214.82      4.47 o 
   0  -8   4        0.75        0.86      1.06 o 
   1  -8   4      366.95      372.54      9.07 o 
   2  -8   4       88.91       88.56      3.01 o 
   3  -8   4       45.38       46.09      2.28 o 
   4  -8   4       32.82       41.11      3.38 o 
   5  -8   4      249.62      237.38      6.00 o 
   6  -8   4        7.69        5.82      1.67 o 
   7  -8   4        9.93        6.57      2.13 o 
   8  -8   4       98.14       91.41      5.20 o 
   9  -8   4       12.16       14.43      3.37 o 
  10  -8   4        6.04        3.95      2.67 o 
  -9  -7   4       42.75       52.84      9.82 o 
  -8  -7   4       28.33       29.78      4.38 o 
  -7  -7   4       27.28       28.20      3.15 o 
  -6  -7   4      179.55      187.61      5.93 o 
  -5  -7   4       14.77       10.26      1.27 o 
  -4  -7   4       56.56       49.63      2.21 o 
  -3  -7   4      283.53      294.63      6.31 o 
  -2  -7   4      169.92      172.05      4.14 o 
  -1  -7   4       16.14       14.27      1.43 o 
   0  -7   4       11.46       11.63      1.97 o 
   1  -7   4      405.47      380.24      6.76 o 
   2  -7   4        0.46        1.16      0.89 o 
   3  -7   4      439.05      441.40      6.43 o 
   4  -7   4       19.34       17.81      1.63 o 
   5  -7   4       22.98       16.72      1.71 o 
   6  -7   4      193.73      208.06      4.82 o 
   7  -7   4        0.16        1.57      1.78 o 
   8  -7   4        3.40        3.01      2.11 o 
   9  -7   4        4.90        2.03      2.60 o 
  10  -7   4        7.51        7.18      2.71 o 
 -10  -6   4      211.96      212.22     14.21 o 
  -9  -6   4       21.16       14.14      3.86 o 
  -8  -6   4      444.80      474.35     10.06 o 
  -7  -6   4       19.74       16.22      2.45 o 
  -6  -6   4      109.65      103.51      3.04 o 
  -5  -6   4      174.29      167.30      3.80 o 
  -4  -6   4      324.86      350.57      4.59 o 
  -3  -6   4      111.40      113.59      4.64 o 
  -2  -6   4      128.02      138.26      8.63 o 
  -1  -6   4      786.62      773.84     10.54 o 
   0  -6   4      109.94       98.77      4.27 o 
   1  -6   4     1561.78     1643.55     14.57 o 
   2  -6   4      103.05       93.59      2.41 o 
   3  -6   4       64.51       66.46      2.27 o 
   4  -6   4      176.04      163.38      3.46 o 
   5  -6   4        0.62       -0.73      0.95 o 
   6  -6   4       72.05       67.21      3.73 o 
   7  -6   4        1.13        1.08      1.71 o 
   8  -6   4      369.39      364.20      8.21 o 
   9  -6   4       13.27       10.56      2.62 o 
  10  -6   4        1.13       -2.03      2.03 o 
 -11  -5   4        8.28        0.40      4.24 o 
 -10  -5   4       13.11       10.98      2.54 o 
  -9  -5   4        3.44        3.30      1.91 o 
  -8  -5   4      221.43      211.97      5.83 o 
  -7  -5   4      197.04      195.22      3.57 o 
  -6  -5   4      439.06      448.44      5.25 o 
  -5  -5   4      315.25      308.99      4.40 o 
  -4  -5   4     1259.75     1243.53     11.39 o 
  -3  -5   4       11.61        8.68      1.07 o 
  -2  -5   4      318.33      309.19      6.71 o 
  -1  -5   4      241.90      250.16      4.83 o 
   0  -5   4     1969.52     1935.59     16.68 o 
   1  -5   4     3353.79     3443.83     25.66 o 
   2  -5   4      352.90      343.96      4.30 o 
   3  -5   4       51.33       51.76      1.90 o 
   4  -5   4      541.10      516.45      6.03 o 
   5  -5   4      169.42      179.46      3.55 o 
   6  -5   4      137.10      143.32      4.17 o 
   7  -5   4        0.91        0.35      1.40 o 
   8  -5   4        6.71        5.03      1.91 o 
   9  -5   4       45.13       41.91      3.90 o 
  10  -5   4        2.92       -2.14      3.09 o 
 -11  -4   4      156.34      169.89      6.60 o 
 -10  -4   4      156.53      170.26      7.77 o 
  -9  -4   4       28.67       28.51      2.87 o 
  -8  -4   4       50.82       45.04      3.37 o 
  -7  -4   4      175.38      165.79      3.10 o 
  -6  -4   4       13.34       12.76      1.04 o 
  -5  -4   4     1249.15     1250.68     10.50 o 
  -4  -4   4       35.17       33.45      1.63 o 
  -3  -4   4        9.18       11.34      1.16 o 
  -2  -4   4      180.84      188.97      3.20 o 
  -1  -4   4     1964.02     2148.02     19.40 o 
   0  -4   4     2145.53     2275.31     17.29 o 
   1  -4   4        0.45       -0.11      0.62 o 
   2  -4   4     1046.37     1041.63      9.20 o 
   3  -4   4      901.45      904.94      7.72 o 
   4  -4   4      515.03      540.15      6.86 o 
   5  -4   4       27.10       27.19      2.46 o 
   6  -4   4       21.98       23.10      3.37 o 
   7  -4   4      160.13      159.53      4.54 o 
   8  -4   4       80.56       84.97      4.59 o 
   9  -4   4       58.29       55.44      4.54 o 
  10  -4   4       23.81       22.65      3.50 o 
 -12  -3   4        0.84        0.97      2.44 o 
 -11  -3   4      190.68      212.86      6.96 o 
 -10  -3   4       11.23        8.55      2.24 o 
  -9  -3   4      366.76      374.48      8.74 o 
  -8  -3   4      141.07      137.30      5.82 o 
  -7  -3   4      328.36      317.58      4.86 o 
  -6  -3   4      185.06      169.47      2.60 o 
  -5  -3   4      101.80      100.66      1.85 o 
  -4  -3   4        2.86        2.98      1.31 o 
  -3  -3   4     1145.70     1112.74     12.05 o 
  -2  -3   4     1161.20     1110.73     10.43 o 
  -1  -3   4      320.63      325.16      3.78 o 
   0  -3   4      883.83      897.50      7.81 o 
   1  -3   4      127.89      122.61      2.23 o 
   2  -3   4        6.12        3.40      0.89 o 
   3  -3   4      973.37      951.57      9.73 o 
   4  -3   4     1048.67     1062.26     12.11 o 
   5  -3   4        9.13       10.97      1.59 o 
   6  -3   4       36.99       36.82      2.54 o 
   7  -3   4       78.57       83.16      3.57 o 
   8  -3   4       27.89       26.93      2.34 o 
   9  -3   4       90.24       85.38      4.57 o 
  10  -3   4        7.54        8.57      2.77 o 
 -12  -2   4       18.39       13.76      2.95 o 
 -11  -2   4        7.14        5.79      2.37 o 
 -10  -2   4        2.14        2.42      1.82 o 
  -9  -2   4      243.79      253.74      5.63 o 
  -8  -2   4      403.45      382.95      7.11 o 
  -7  -2   4     2432.13     2392.72     21.00 o 
  -6  -2   4      126.92      123.55      2.73 o 
  -5  -2   4      868.71      844.12      7.00 o 
  -4  -2   4      412.42      431.30      5.88 o 
  -3  -2   4     2232.45     2328.39     20.76 o 
  -2  -2   4       58.64       72.38      1.91 o 
  -1  -2   4      178.60      189.05      2.79 o 
   0  -2   4     1585.90     1624.59     12.85 o 
   1  -2   4      776.94      787.65      6.59 o 
   2  -2   4      488.91      449.63      5.53 o 
   3  -2   4      708.39      755.93      9.22 o 
   4  -2   4      512.00      551.31      8.62 o 
   5  -2   4      294.33      273.60      6.66 o 
   6  -2   4       23.43       21.82      2.54 o 
   7  -2   4      130.97      139.58      4.18 o 
   8  -2   4        0.63       -0.26      1.46 o 
   9  -2   4        4.49        5.35      2.12 o 
  10  -2   4        8.31        8.60      2.57 o 
 -12  -1   4       12.66       10.11      2.68 o 
 -11  -1   4      103.77      108.57      4.82 o 
 -10  -1   4       44.78       45.00      3.09 o 
  -9  -1   4        2.19        1.39      1.41 o 
  -8  -1   4      689.02      659.80      9.27 o 
  -7  -1   4       55.46       54.21      1.92 o 
  -6  -1   4      459.07      429.92      5.47 o 
  -5  -1   4     4001.82     4036.34     32.02 o 
  -4  -1   4      257.00      260.69      3.70 o 
  -3  -1   4        8.05       16.61      1.17 o 
  -2  -1   4       99.93      150.52      2.85 o 
  -1  -1   4     2183.81     2282.61     22.34 o 
   0  -1   4     1409.92     1513.52     19.56 o 
   1  -1   4      301.06      260.01      3.44 o 
   2  -1   4      955.98      993.50     10.84 o 
   3  -1   4     1253.94     1180.28     11.67 o 
   4  -1   4      106.87      108.99      3.41 o 
   5  -1   4        0.02       -1.00      1.00 o 
   6  -1   4        5.99        7.94      1.54 o 
   7  -1   4       30.57       31.09      2.38 o 
   8  -1   4       74.36       59.80      3.32 o 
   9  -1   4      101.89      101.84      7.51 o 
 -13   0   4       64.03       60.28      5.95 o 
 -12   0   4       32.71       34.22      3.30 o 
 -11   0   4       72.98       82.20      4.41 o 
 -10   0   4      210.68      217.57      5.73 o 
  -9   0   4       35.94       32.95      3.97 o 
  -8   0   4       84.51       90.56      3.54 o 
  -7   0   4        7.81        4.81      1.32 o 
  -6   0   4        0.66        0.55      0.78 o 
  -5   0   4      146.00      177.92      2.84 o 
  -4   0   4     4852.16     5077.75     36.33 o 
  -3   0   4        0.81        0.64      0.61 o 
  -2   0   4      129.13      110.36      2.70 o 
  -1   0   4     1349.76     1438.91     13.96 o 
   0   0   4       66.92       54.69      2.46 o 
   1   0   4       10.35        5.47      1.42 o 
   2   0   4        5.94       11.13      1.00 o 
   3   0   4      635.21      608.53      6.78 o 
   4   0   4       37.54       39.03      1.58 o 
   5   0   4     1354.47     1296.11     13.74 o 
   6   0   4      129.95      118.77      3.92 o 
   7   0   4       84.55       92.74      3.98 o 
   8   0   4       87.01       92.15      4.36 o 
   9   0   4        3.16        5.64      2.20 o 
 -13   1   4        5.93        2.99      3.12 o 
 -12   1   4       25.61       28.44      3.09 o 
 -11   1   4        7.68        7.33      2.04 o 
 -10   1   4       33.22       35.70      2.93 o 
  -9   1   4       42.41       35.86      2.72 o 
  -8   1   4      812.53      799.91     10.61 o 
  -7   1   4      128.76      132.05      3.26 o 
  -6   1   4     1249.15     1184.16     10.60 o 
  -5   1   4       62.98       78.92      2.01 o 
  -4   1   4       71.32       59.24      1.71 o 
  -3   1   4      139.41      144.33      2.65 o 
  -2   1   4       15.79       15.27      0.99 o 
  -1   1   4      454.47      487.01      6.30 o 
   0   1   4       87.42      100.44      2.62 o 
   1   1   4      962.79      920.24      9.17 o 
   2   1   4        0.63       -0.48      0.63 o 
   3   1   4      297.12      301.52      4.18 o 
   4   1   4        8.90        7.89      1.10 o 
   5   1   4      103.09       97.81      2.92 o 
   6   1   4      187.52      189.50      4.62 o 
   7   1   4       90.13       91.29      3.80 o 
   8   1   4       10.71       10.48      2.03 o 
   9   1   4       25.46       26.48      3.73 o 
 -13   2   4      130.22      119.39      6.93 o 
 -12   2   4        0.04       -0.33      1.81 o 
 -11   2   4        1.25        1.35      1.76 o 
 -10   2   4      282.07      290.08     11.35 o 
  -9   2   4       20.17       14.20      2.01 o 
  -8   2   4        0.67        0.86      0.88 o 
  -7   2   4       49.18       49.42      1.68 o 
  -6   2   4      792.01      733.90      6.90 o 
  -5   2   4      150.30      150.07      2.74 o 
  -4   2   4     1917.14     1932.53     15.44 o 
  -3   2   4       30.33       42.47      2.24 o 
  -2   2   4     1412.38     1480.14     13.54 o 
  -1   2   4       66.48       52.47      2.03 o 
   0   2   4      215.25      179.73      3.02 o 
   1   2   4        0.41        0.03      0.68 o 
   2   2   4     1245.21     1235.76     12.13 o 
   3   2   4     1608.44     1533.45     13.44 o 
   4   2   4       16.34       16.50      1.34 o 
   5   2   4       24.27       30.97      2.25 o 
   6   2   4       57.40       54.37      2.97 o 
   7   2   4       59.14       60.87      3.40 o 
   8   2   4      208.98      217.61      7.08 o 
 -13   3   4        2.22       -0.17      2.07 o 
 -12   3   4       69.37       70.19      4.35 o 
 -11   3   4        1.03        1.19      1.71 o 
 -10   3   4       31.54       34.63      2.96 o 
  -9   3   4       37.40       35.61      2.75 o 
  -8   3   4      490.82      454.71      6.54 o 
  -7   3   4      172.92      184.95      3.18 o 
  -6   3   4       79.67       78.54      2.53 o 
  -5   3   4     1050.59     1045.25     12.83 o 
  -4   3   4       24.94       27.10      1.44 o 
  -3   3   4     2095.75     2108.72     20.92 o 
  -2   3   4       34.15       37.94      1.92 o 
  -1   3   4      162.03      160.94      3.36 o 
   0   3   4       50.84       44.14      2.02 o 
   1   3   4      170.48      171.50      4.21 o 
   2   3   4      121.64      114.82      2.98 o 
   3   3   4      128.48      118.26      5.68 o 
   4   3   4      348.20      338.82      5.40 o 
   5   3   4       10.88       12.34      1.72 o 
   6   3   4      222.96      222.17      5.57 o 
   7   3   4       16.98       19.05      2.34 o 
   8   3   4       10.81        7.15      2.03 o 
 -13   4   4       36.49       24.46      3.13 o 
 -12   4   4       87.33       81.25      4.66 o 
 -11   4   4       33.84       28.75      3.46 o 
 -10   4   4        9.76       11.33      2.11 o 
  -9   4   4      544.84      509.22      7.54 o 
  -8   4   4       95.16       91.65      2.69 o 
  -7   4   4      465.50      453.68      6.58 o 
  -6   4   4      452.97      424.09      5.58 o 
  -5   4   4      293.56      282.06      5.49 o 
  -4   4   4     1115.41     1114.20     11.21 o 
  -3   4   4     1296.25     1311.68     15.20 o 
  -2   4   4       48.68       48.94      2.52 o 
  -1   4   4      503.68      493.36      7.35 o 
   0   4   4      577.27      551.62      8.09 o 
   1   4   4     1201.93     1189.95     12.57 o 
   2   4   4      594.09      588.29      7.49 o 
   3   4   4       19.94       21.14      2.25 o 
   4   4   4       16.75       14.66      1.67 o 
   5   4   4      154.39      161.66      5.78 o 
   6   4   4      137.21      141.12      4.91 o 
   7   4   4        0.45       -1.19      1.76 o 
 -13   5   4        0.38        1.45      2.17 o 
 -12   5   4       37.83       36.85      5.86 o 
 -11   5   4        0.18       -0.09      1.70 o 
 -10   5   4        2.79        2.47      1.87 o 
  -9   5   4       12.13       11.72      1.84 o 
  -8   5   4       10.12        6.08      1.25 o 
  -7   5   4      212.46      199.82      4.46 o 
  -6   5   4      673.01      689.20      8.69 o 
  -5   5   4     1802.90     1767.05     16.80 o 
  -4   5   4      898.43      900.27      9.89 o 
  -3   5   4      438.20      423.06      7.02 o 
  -2   5   4        5.26        3.52      1.28 o 
  -1   5   4        7.89       10.90      1.60 o 
   0   5   4       70.76       73.06      3.24 o 
   1   5   4       11.70       11.50      1.68 o 
   2   5   4      252.02      239.28      5.85 o 
   3   5   4        3.95        0.64      1.32 o 
   4   5   4      326.51      305.41      7.62 o 
   5   5   4       33.42       35.57      3.01 o 
   6   5   4       26.82       29.54      3.00 o 
 -12   6   4       35.66       24.85      3.12 o 
 -11   6   4       17.74       12.85      2.44 o 
 -10   6   4       40.71       29.55      2.99 o 
  -9   6   4       66.95       75.92      3.69 o 
  -8   6   4       26.08       23.31      2.22 o 
  -7   6   4        6.41        1.56      1.31 o 
  -6   6   4      453.56      418.69      6.66 o 
  -5   6   4      554.69      525.68      7.39 o 
  -4   6   4      311.91      304.28      5.09 o 
  -3   6   4      135.80      128.14      4.16 o 
  -2   6   4      470.65      463.57      7.86 o 
  -1   6   4     1187.26     1121.27     13.88 o 
   0   6   4       38.83       32.52      3.68 o 
   1   6   4        1.51        0.48      1.82 o 
   2   6   4        1.08       -0.21      1.32 o 
   3   6   4      538.25      539.41      8.89 o 
   4   6   4       36.39       40.25      2.96 o 
   5   6   4       75.47       76.12      6.82 o 
 -12   7   4       36.19       37.97      3.67 o 
 -11   7   4      143.38      135.10      6.02 o 
 -10   7   4        0.04       -0.94      1.77 o 
  -9   7   4        1.61        2.57      1.97 o 
  -8   7   4      164.05      181.38      4.84 o 
  -7   7   4      387.55      352.49      7.48 o 
  -6   7   4      171.32      164.41      4.39 o 
  -5   7   4      660.33      682.24     10.49 o 
  -4   7   4       72.54       64.56      3.78 o 
  -3   7   4      612.16      549.60      9.13 o 
  -2   7   4      319.01      316.98      6.73 o 
  -1   7   4       74.30       75.45      3.74 o 
   0   7   4      168.33      156.61      6.23 o 
   1   7   4       76.54       75.29      3.78 o 
   2   7   4       19.51       20.73      2.41 o 
   3   7   4        4.57        4.39      1.82 o 
   4   7   4        1.84        1.28      1.70 o 
 -11   8   4        4.60        1.94      2.16 o 
 -10   8   4        0.03       -0.47      2.13 o 
  -9   8   4      452.91      458.89      9.97 o 
  -8   8   4      122.29      134.33      5.33 o 
  -7   8   4        9.93        9.89      2.15 o 
  -6   8   4      215.27      220.28      6.04 o 
  -5   8   4        7.36        4.04      1.83 o 
  -4   8   4      538.67      501.21      9.04 o 
  -3   8   4       95.98      113.31      4.75 o 
  -2   8   4       24.06       32.35      2.95 o 
  -1   8   4       51.41       59.43      4.71 o 
   0   8   4       30.78       30.38      2.87 o 
   1   8   4      150.41      164.54      5.93 o 
   2   8   4        0.11       -0.39      1.73 o 
   3   8   4       18.18       17.44      2.62 o 
 -10   9   4       14.20        7.68      3.18 o 
  -9   9   4       36.19       40.59      4.10 o 
  -8   9   4       16.18       21.00      2.89 o 
  -7   9   4       97.33      103.41      5.10 o 
  -6   9   4        2.43        2.93      2.01 o 
  -5   9   4      147.17      131.75      5.46 o 
  -4   9   4      301.36      318.76      7.50 o 
  -3   9   4        3.10        1.74      1.83 o 
  -2   9   4      349.90      372.81     10.47 o 
  -1   9   4      104.99       95.91      4.80 o 
   0   9   4      259.79      265.68      8.02 o 
   1   9   4       64.44       58.63      4.02 o 
   2   9   4       46.47       50.90      3.86 o 
  -9  10   4        0.59        0.86      2.48 o 
  -8  10   4       20.55       27.52      4.07 o 
  -7  10   4        0.66        4.31      2.27 o 
  -6  10   4       38.22       47.87      3.90 o 
  -5  10   4       41.84       46.88      3.88 o 
  -4  10   4       49.64       55.49      4.05 o 
  -3  10   4      249.01      231.43      7.32 o 
  -2  10   4       73.77       83.41      4.79 o 
  -1  10   4       44.71       44.26      4.55 o 
   0  10   4       93.18      101.46      5.30 o 
  -6  11   4       67.10       71.07      4.80 o 
  -5  11   4       15.51       15.92      3.76 o 
  -4  11   4      109.45      123.68      6.43 o 
  -2 -13   5       25.82       28.47      4.28 o 
  -1 -13   5      125.55      130.93      7.76 o 
   0 -13   5       13.89       21.90      3.43 o 
   1 -13   5       98.29       91.48      5.78 o 
   2 -13   5        8.54        7.63      2.71 o 
   3 -13   5       17.99       11.99      3.02 o 
   4 -13   5        5.14        2.62      2.20 o 
   5 -13   5       12.57       11.91      5.79 o 
  -4 -12   5        6.90        5.71      2.92 o 
  -3 -12   5       11.66       10.36      3.13 o 
  -2 -12   5      112.34      107.14      5.86 o 
  -1 -12   5        6.53        5.83      2.43 o 
   0 -12   5       15.86       20.66      3.10 o 
   1 -12   5        8.77       12.87      2.89 o 
   2 -12   5       18.22       13.81      3.00 o 
   3 -12   5        0.19       -1.88      1.88 o 
   4 -12   5       37.04       29.21      4.19 o 
   5 -12   5        1.16        1.65      2.52 o 
   6 -12   5       27.54       29.30      4.13 o 
  -6 -11   5       16.73        9.95      3.07 o 
  -5 -11   5        0.37        2.77      2.63 o 
  -4 -11   5      171.22      189.06      7.39 o 
  -3 -11   5       15.87       17.65      2.96 o 
  -2 -11   5       40.67       37.45      3.67 o 
  -1 -11   5        4.66        4.53      2.14 o 
   0 -11   5       89.39       84.14      4.93 o 
   1 -11   5        5.01        2.74      2.21 o 
   2 -11   5        0.06       -1.71      1.71 o 
   3 -11   5       58.23       62.64      4.36 o 
   4 -11   5        0.89       -1.47      1.83 o 
   5 -11   5       28.56       27.99      3.27 o 
   6 -11   5       39.10       29.64      3.91 o 
   7 -11   5       13.81        5.40      3.04 o 
  -7 -10   5       98.96      103.51     13.77 o 
  -6 -10   5        9.43       16.44      4.43 o 
  -5 -10   5       33.48       40.41      8.64 o 
  -4 -10   5      177.57      173.49      9.11 o 
  -3 -10   5        0.90        3.39      2.00 o 
  -2 -10   5      768.88      796.88     17.68 o 
  -1 -10   5      251.24      243.08      8.60 o 
   0 -10   5      109.56      102.32      8.95 o 
   1 -10   5        0.26       -1.56      1.56 o 
   2 -10   5       14.14       11.54      1.90 o 
   3 -10   5      243.04      230.29      6.11 o 
   4 -10   5       79.48       61.16      3.54 o 
   5 -10   5      513.41      529.30     10.21 o 
   6 -10   5       37.14       38.79      4.30 o 
   7 -10   5       41.48       43.50      3.83 o 
   8 -10   5       14.27       19.73      3.76 o 
  -8  -9   5       96.59       91.76     12.80 o 
  -7  -9   5      248.34      235.48     16.59 o 
  -6  -9   5      106.25      107.39      8.99 o 
  -5  -9   5       12.15       14.72      4.49 o 
  -4  -9   5       14.44        9.03      2.76 o 
  -3  -9   5      201.51      203.77      6.16 o 
  -2  -9   5      157.21      161.12      5.43 o 
  -1  -9   5      376.35      372.94      9.52 o 
   0  -9   5       19.89       19.69      2.97 o 
   1  -9   5      223.79      212.69      4.76 o 
   2  -9   5       92.27       83.69      3.45 o 
   3  -9   5       28.79       32.97      2.55 o 
   4  -9   5        2.22        7.80      1.54 o 
   5  -9   5       10.23        9.67      1.87 o 
   6  -9   5       96.49       89.80      4.82 o 
   7  -9   5       44.80       55.83      4.22 o 
   8  -9   5      205.34      226.55      7.25 o 
   9  -9   5       40.31       35.43      4.75 o 
  -9  -8   5      375.18      374.01     21.46 o 
  -8  -8   5       93.26       94.02     12.62 o 
  -7  -8   5        1.02       -2.00      3.95 o 
  -6  -8   5        7.30        8.16      3.08 o 
  -5  -8   5      718.65      713.64     14.29 o 
  -4  -8   5       12.07       13.94      2.70 o 
  -3  -8   5        5.43        7.06      2.28 o 
  -2  -8   5      311.24      308.11     14.73 o 
  -1  -8   5        2.88        2.68      1.82 o 
   0  -8   5        0.03        1.00      1.19 o 
   1  -8   5      454.24      461.33      7.08 o 
   2  -8   5       12.50       10.41      1.49 o 
   3  -8   5       36.39       40.39      2.22 o 
   4  -8   5       46.02       46.32      2.50 o 
   5  -8   5       23.79       30.92      2.41 o 
   6  -8   5       14.82        8.76      2.20 o 
   7  -8   5       12.60       14.15      2.60 o 
   8  -8   5      465.19      476.25     17.96 o 
   9  -8   5       13.46       13.31      3.42 o 
 -10  -7   5       85.59       74.74     11.74 o 
  -9  -7   5      130.17      119.26     13.94 o 
  -8  -7   5        2.14       -2.78      4.17 o 
  -7  -7   5      106.37      102.10      4.70 o 
  -6  -7   5       57.33       60.80      3.43 o 
  -5  -7   5       41.28       45.99      2.75 o 
  -4  -7   5       58.16       60.22      5.66 o 
  -3  -7   5     1481.25     1459.11     21.72 o 
  -2  -7   5      308.25      307.40      7.76 o 
  -1  -7   5      362.69      350.30      7.54 o 
   0  -7   5       67.02       64.95      3.64 o 
   1  -7   5       22.49       23.50      1.44 o 
   2  -7   5       63.87       66.47      2.36 o 
   3  -7   5       37.10       34.02      1.98 o 
   4  -7   5      112.21      115.27      3.20 o 
   5  -7   5       32.55       33.06      2.30 o 
   6  -7   5      176.09      188.58      8.28 o 
   7  -7   5       35.93       28.02      3.03 o 
   8  -7   5       57.59       58.18      4.23 o 
   9  -7   5        0.73        1.07      2.75 o 
 -10  -6   5       60.95       57.02      6.07 o 
  -9  -6   5        2.78        6.14      3.21 o 
  -8  -6   5      135.02      140.36      7.37 o 
  -7  -6   5     1022.53     1001.67     15.55 o 
  -6  -6   5        9.99       11.96      1.84 o 
  -5  -6   5      132.87      126.93      2.72 o 
  -4  -6   5        9.90        8.06      1.20 o 
  -3  -6   5        1.45        1.52      1.52 o 
  -2  -6   5      133.98      129.30     14.58 o 
  -1  -6   5      285.41      279.15      5.02 o 
   0  -6   5      202.22      215.46      3.04 o 
   1  -6   5      724.97      672.48      7.72 o 
   2  -6   5      150.75      168.76      3.10 o 
   3  -6   5      141.69      150.62      3.38 o 
   4  -6   5      160.76      157.48      3.22 o 
   5  -6   5      184.68      184.46      4.66 o 
   6  -6   5      380.98      381.12      7.15 o 
   7  -6   5      209.17      202.51      6.12 o 
   8  -6   5      100.54       99.35      6.97 o 
   9  -6   5       40.17       36.60      3.80 o 
 -11  -5   5       13.89       12.76      3.41 o 
 -10  -5   5      164.84      173.70      7.91 o 
  -9  -5   5        1.29       -1.21      1.68 o 
  -8  -5   5       21.77       18.11      2.28 o 
  -7  -5   5      124.83      135.56      3.58 o 
  -6  -5   5        2.46        0.36      0.97 o 
  -5  -5   5     1080.19     1075.16     10.42 o 
  -4  -5   5       20.10       23.04      1.75 o 
  -3  -5   5      488.34      426.09      7.45 o 
  -2  -5   5        3.31        3.53      0.77 o 
  -1  -5   5     1892.08     1955.25     15.30 o 
   0  -5   5     5045.17     5270.75     38.20 o 
   1  -5   5      737.04      784.61      7.59 o 
   2  -5   5      163.16      161.60      3.30 o 
   3  -5   5      550.87      575.94      6.40 o 
   4  -5   5      292.97      290.48      5.05 o 
   5  -5   5        9.55        8.76      1.71 o 
   6  -5   5       26.27       33.35      2.84 o 
   7  -5   5        0.16       -0.98      1.44 o 
   8  -5   5        1.28        0.28      1.55 o 
   9  -5   5      122.21      110.76      6.66 o 
 -12  -4   5        9.11       12.85      3.98 o 
 -11  -4   5       21.53       17.84      3.00 o 
 -10  -4   5       13.68       12.14      2.52 o 
  -9  -4   5       14.46       14.48      2.35 o 
  -8  -4   5       10.91        7.23      1.81 o 
  -7  -4   5      151.90      142.96      4.15 o 
  -6  -4   5      177.31      183.24      3.38 o 
  -5  -4   5      570.82      575.55      6.42 o 
  -4  -4   5      172.91      165.18      3.45 o 
  -3  -4   5     1667.19     1689.41     21.31 o 
  -2  -4   5      279.78      246.27      3.78 o 
  -1  -4   5      138.48      110.37      2.20 o 
   0  -4   5      108.21      116.07      2.28 o 
   1  -4   5      709.39      748.27      7.31 o 
   2  -4   5      846.95      808.66      8.73 o 
   3  -4   5       15.98        9.43      2.04 o 
   4  -4   5     1202.51     1225.87     17.73 o 
   5  -4   5      323.11      318.12      6.16 o 
   6  -4   5      113.32      112.24      4.13 o 
   7  -4   5       81.78       84.53      3.81 o 
   8  -4   5        5.32        6.25      1.81 o 
   9  -4   5       16.63       22.78      2.88 o 
 -12  -3   5      179.06      200.76      7.60 o 
 -11  -3   5        2.70       -0.42      3.65 o 
 -10  -3   5       51.56       57.99      4.07 o 
  -9  -3   5       38.65       41.31      3.31 o 
  -8  -3   5      277.04      258.86      5.20 o 
  -7  -3   5        1.47        2.02      0.99 o 
  -6  -3   5      155.21      157.68      3.51 o 
  -5  -3   5        2.21        1.31      0.93 o 
  -4  -3   5        4.87        4.47      0.98 o 
  -3  -3   5     1245.67     1321.45     12.95 o 
  -2  -3   5      176.08      176.04      2.77 o 
  -1  -3   5      675.93      738.29      7.44 o 
   0  -3   5     2748.01     2744.43     20.96 o 
   1  -3   5       85.12       99.01      2.19 o 
   2  -3   5       76.70       66.46      2.33 o 
   3  -3   5       77.46       86.65      4.53 o 
   4  -3   5        1.07       -0.07      1.19 o 
   5  -3   5        8.97        8.30      1.90 o 
   6  -3   5       33.00       31.74      3.31 o 
   7  -3   5      351.17      346.27      6.63 o 
   8  -3   5      125.16      131.40      5.13 o 
   9  -3   5      122.84      121.18      5.44 o 
 -12  -2   5        5.99        6.45      2.58 o 
 -11  -2   5      133.25      139.69      8.39 o 
 -10  -2   5      102.10      107.36      5.18 o 
  -9  -2   5      563.43      583.18      9.25 o 
  -8  -2   5       61.58       62.77      2.52 o 
  -7  -2   5      411.88      408.24      5.58 o 
  -6  -2   5       50.82       52.62      2.22 o 
  -5  -2   5     1294.73     1370.90     14.01 o 
  -4  -2   5      695.92      637.92      7.50 o 
  -3  -2   5      119.34      104.80      2.58 o 
  -2  -2   5        0.41        5.54      0.97 o 
  -1  -2   5       58.08       60.57      2.70 o 
   0  -2   5       39.85       36.36      1.97 o 
   1  -2   5        0.11        1.57      0.71 o 
   2  -2   5      927.01      954.59     11.09 o 
   3  -2   5       16.33       15.31      1.67 o 
   4  -2   5       75.10       71.22      3.18 o 
   5  -2   5      267.74      287.51      5.73 o 
   6  -2   5       99.16       96.34      3.79 o 
   7  -2   5        4.90        6.17      1.73 o 
   8  -2   5       86.42       84.79      4.08 o 
   9  -2   5       10.25        9.21      2.42 o 
 -13  -1   5       20.79       12.89      3.61 o 
 -12  -1   5       10.58        9.76      2.68 o 
 -11  -1   5      277.21      262.46      7.61 o 
 -10  -1   5        0.28       -0.67      1.46 o 
  -9  -1   5      507.58      516.81      8.29 o 
  -8  -1   5      172.95      160.32      4.18 o 
  -7  -1   5      592.22      597.97      7.14 o 
  -6  -1   5     1252.36     1228.50     11.75 o 
  -5  -1   5     2159.51     2211.67     17.25 o 
  -4  -1   5     1088.62     1167.55     12.08 o 
  -3  -1   5      198.28      174.41      4.19 o 
  -2  -1   5     2140.44     2183.82     20.34 o 
  -1  -1   5     2907.25     3033.12     27.29 o 
   0  -1   5       52.67       35.40      1.66 o 
   1  -1   5       17.03       15.91      1.30 o 
   2  -1   5      368.51      392.90      6.97 o 
   3  -1   5      329.78      307.87      5.05 o 
   4  -1   5        6.10        2.13      1.21 o 
   5  -1   5        3.37        2.53      1.37 o 
   6  -1   5        3.87        5.91      1.62 o 
   7  -1   5      166.32      161.30      4.68 o 
   8  -1   5       20.92       12.87      2.15 o 
   9  -1   5        9.03        5.90      2.34 o 
 -13   0   5      224.18      240.03      8.05 o 
 -12   0   5       36.89       40.97      4.02 o 
 -11   0   5       30.10       30.79      2.90 o 
 -10   0   5        6.76        6.38      1.81 o 
  -9   0   5        0.60       -1.28      1.28 o 
  -8   0   5       66.47       67.15      3.18 o 
  -7   0   5      481.68      504.99      6.43 o 
  -6   0   5      681.14      684.09      7.78 o 
  -5   0   5        1.51       -0.40      0.63 o 
  -4   0   5      726.07      737.93      7.75 o 
  -3   0   5      982.52      977.69     15.72 o 
  -2   0   5      782.17      795.01      9.18 o 
  -1   0   5     2099.89     2095.19     19.94 o 
   0   0   5     2059.20     2167.38     20.62 o 
   1   0   5     2546.53     2527.11     23.73 o 
   2   0   5        2.73        5.13      1.01 o 
   3   0   5        0.35        1.42      0.76 o 
   4   0   5      237.15      241.26      4.88 o 
   5   0   5        6.72        4.45      1.44 o 
   6   0   5        1.59        4.98      1.56 o 
   7   0   5        0.29        0.40      1.56 o 
   8   0   5      242.65      249.58      6.03 o 
 -13   1   5        7.74        8.24      2.85 o 
 -12   1   5      213.31      218.15      6.35 o 
 -11   1   5      267.59      285.58      8.38 o 
 -10   1   5       54.41       54.68      3.39 o 
  -9   1   5       72.12       77.69      4.78 o 
  -8   1   5       99.49       80.94      3.57 o 
  -7   1   5       75.96       74.35      2.34 o 
  -6   1   5      194.33      193.60      3.68 o 
  -5   1   5      441.76      429.19      5.65 o 
  -4   1   5       47.23       52.04      2.01 o 
  -3   1   5     1242.56     1241.26     13.14 o 
  -2   1   5        4.41        1.36      0.97 o 
  -1   1   5      886.16     1010.34     11.32 o 
   0   1   5       37.55       48.28      2.29 o 
   1   1   5      278.91      234.56      4.18 o 
   2   1   5      314.32      321.57      4.96 o 
   3   1   5     2548.17     2521.16     23.47 o 
   4   1   5        1.00        1.36      1.04 o 
   5   1   5      111.98      103.52      3.82 o 
   6   1   5       16.69       14.23      2.00 o 
   7   1   5       67.29       68.93      3.70 o 
   8   1   5        2.10        7.09      2.00 o 
 -13   2   5       47.99       46.23      3.94 o 
 -12   2   5       19.88       21.60      3.01 o 
 -11   2   5       12.70        7.53      2.00 o 
 -10   2   5      182.14      178.54      5.24 o 
  -9   2   5      360.79      377.28      7.27 o 
  -8   2   5       99.96       91.36      2.88 o 
  -7   2   5        2.22        3.77      0.88 o 
  -6   2   5       51.03       58.41      2.10 o 
  -5   2   5        5.70        8.27      1.03 o 
  -4   2   5       22.76       23.25      1.36 o 
  -3   2   5      624.37      561.01      6.91 o 
  -2   2   5        0.20        0.47      0.88 o 
  -1   2   5     2476.09     2479.92     23.78 o 
   0   2   5       10.11       13.09      1.11 o 
   1   2   5        3.38        6.74      1.09 o 
   2   2   5      810.74      792.49      9.16 o 
   3   2   5        0.41       -0.57      0.98 o 
   4   2   5      642.55      625.39      8.44 o 
   5   2   5      154.37      153.60      5.71 o 
   6   2   5       33.63       29.10      3.04 o 
   7   2   5        6.54        4.86      1.92 o 
 -13   3   5       21.00       21.21      3.05 o 
 -12   3   5      216.44      222.51      6.49 o 
 -11   3   5       46.41       46.47      4.29 o 
 -10   3   5      143.70      128.98      4.80 o 
  -9   3   5       27.74       29.24      2.60 o 
  -8   3   5      483.82      485.85      6.05 o 
  -7   3   5      264.17      247.43      6.18 o 
  -6   3   5       15.96       14.03      1.69 o 
  -5   3   5      663.53      676.40      7.57 o 
  -4   3   5      186.85      177.71      4.07 o 
  -3   3   5      327.26      358.22      5.51 o 
  -2   3   5        5.79        3.54      1.05 o 
  -1   3   5       17.21       15.30      1.48 o 
   0   3   5      591.67      573.61      8.25 o 
   1   3   5     2175.67     2149.82     19.49 o 
   2   3   5      681.80      659.54      8.26 o 
   3   3   5       38.30       34.97      2.23 o 
   4   3   5      101.72       99.18      3.52 o 
   5   3   5      280.64      300.38      6.61 o 
   6   3   5      387.91      401.06      8.19 o 
   7   3   5        8.93       15.54      2.52 o 
 -13   4   5        4.09        6.57      2.51 o 
 -12   4   5      132.04      134.92      5.75 o 
 -11   4   5      195.97      187.29      9.66 o 
 -10   4   5      425.71      424.50      8.38 o 
  -9   4   5      130.67      113.94      4.69 o 
  -8   4   5       29.89       38.13      2.42 o 
  -7   4   5        0.53        1.38      1.06 o 
  -6   4   5        5.07        2.83      1.08 o 
  -5   4   5     1042.99     1046.36     11.38 o 
  -4   4   5      122.24      127.99      3.46 o 
  -3   4   5       48.67       42.74      2.58 o 
  -2   4   5       13.80       14.69      2.32 o 
  -1   4   5       26.23       27.26      2.01 o 
   0   4   5       61.72       61.64      3.15 o 
   1   4   5       76.79       70.37      3.98 o 
   2   4   5      179.72      177.15      4.64 o 
   3   4   5      330.03      326.04      6.54 o 
   4   4   5      171.21      161.84      5.37 o 
   5   4   5       22.28       17.83      2.77 o 
   6   4   5       46.09       54.91      5.96 o 
 -13   5   5        0.42        1.85      4.04 o 
 -12   5   5        4.64        5.84      2.28 o 
 -11   5   5       66.63       66.75      4.25 o 
 -10   5   5        5.71       13.10      2.34 o 
  -9   5   5      501.77      519.04      8.78 o 
  -8   5   5      360.68      352.69      5.65 o 
  -7   5   5        1.30        0.08      1.13 o 
  -6   5   5        9.98        5.88      1.42 o 
  -5   5   5      189.19      190.17      3.71 o 
  -4   5   5       12.10        9.81      1.75 o 
  -3   5   5      110.47      114.43      3.92 o 
  -2   5   5      678.02      659.24      8.88 o 
  -1   5   5        7.27        9.81      1.59 o 
   0   5   5      238.69      247.55      5.20 o 
   1   5   5       37.91       36.85      2.73 o 
   2   5   5       47.04       49.47      3.06 o 
   3   5   5        1.54        4.92      1.66 o 
   4   5   5       50.71       64.02      4.05 o 
   5   5   5       15.73       11.11      3.51 o 
 -12   6   5       51.59       50.33      4.13 o 
 -11   6   5        0.29       -1.80      1.80 o 
 -10   6   5        0.88       -1.28      2.06 o 
  -9   6   5       38.81       37.60      4.96 o 
  -8   6   5        6.55        6.75      1.70 o 
  -7   6   5      951.06      936.99     11.90 o 
  -6   6   5      177.13      197.35      5.40 o 
  -5   6   5        5.95        4.11      1.63 o 
  -4   6   5       37.96       37.34      2.88 o 
  -3   6   5      234.09      230.32      5.66 o 
  -2   6   5       96.86       83.41      4.05 o 
  -1   6   5       44.29       44.50      4.23 o 
   0   6   5      384.91      400.67      7.05 o 
   1   6   5      155.07      150.15      5.05 o 
   2   6   5      349.38      326.45      9.53 o 
   3   6   5       13.50       20.16      2.54 o 
   4   6   5       46.40       46.60      3.81 o 
 -12   7   5       38.20       39.19      6.34 o 
 -11   7   5      137.80      140.09      6.99 o 
 -10   7   5       49.65       48.30      4.27 o 
  -9   7   5       58.93       60.24      4.39 o 
  -8   7   5       56.03       65.06      3.51 o 
  -7   7   5      208.53      190.37      5.61 o 
  -6   7   5        4.76        2.49      1.73 o 
  -5   7   5      129.25      133.07      4.99 o 
  -4   7   5       70.83       75.06      4.06 o 
  -3   7   5       77.09       79.52      4.15 o 
  -2   7   5      306.61      277.60      6.59 o 
  -1   7   5      207.85      220.05      5.91 o 
   0   7   5        4.89        3.27      1.65 o 
   1   7   5      298.87      298.93      6.45 o 
   2   7   5      307.51      361.30      7.79 o 
   3   7   5      303.82      307.38      7.24 o 
 -11   8   5       25.44       25.61      6.37 o 
 -10   8   5      358.35      369.23     11.39 o 
  -9   8   5        0.07       -1.48      2.12 o 
  -8   8   5      210.90      202.60      7.36 o 
  -7   8   5      129.02      134.45      5.58 o 
  -6   8   5        0.01       -1.50      1.72 o 
  -5   8   5        9.11        9.27      2.11 o 
  -4   8   5        0.63        1.63      1.78 o 
  -3   8   5       12.91       11.07      2.24 o 
  -2   8   5       11.50       13.11      2.38 o 
  -1   8   5      100.28       97.88      4.71 o 
   0   8   5        2.27        2.21      1.94 o 
   1   8   5       84.53       95.70      4.40 o 
   2   8   5       27.77       35.57      3.31 o 
 -10   9   5        0.30        2.75      2.91 o 
  -9   9   5        0.32        0.05      2.44 o 
  -8   9   5      288.52      294.56      7.73 o 
  -7   9   5       35.70       45.07      3.75 o 
  -6   9   5      115.52      108.19      7.44 o 
  -5   9   5       46.36       45.22      3.76 o 
  -4   9   5       26.24       22.03      2.93 o 
  -3   9   5       22.24       20.00      2.82 o 
  -2   9   5        0.11       -1.84      1.84 o 
  -1   9   5       78.35       70.54      4.42 o 
   0   9   5        2.87        2.79      1.96 o 
  -8  10   5       24.22       30.38      3.56 o 
  -7  10   5       23.10       19.10      3.13 o 
  -6  10   5      235.42      253.89      8.92 o 
  -5  10   5       37.92       43.57      3.94 o 
  -4  10   5       48.33       48.82      4.07 o 
  -3  10   5       13.38       11.91      2.75 o 
  -2  10   5       61.05       78.23     11.67 o 
  -2 -13   6        1.62        6.92      2.79 o 
  -1 -13   6       84.20       88.34      5.73 o 
   0 -13   6       96.85      100.14      5.98 o 
   1 -13   6       27.87       30.56      6.21 o 
   2 -13   6      176.51      179.10      9.42 o 
   3 -13   6        2.67        3.85      2.53 o 
   4 -13   6        5.73        6.95      2.82 o 
  -4 -12   6       19.70       20.45      3.70 o 
  -3 -12   6       31.99       39.46      4.08 o 
  -2 -12   6       48.42       51.63      5.15 o 
  -1 -12   6       18.36       24.27      3.28 o 
   0 -12   6       14.09       11.76      2.77 o 
   1 -12   6      103.66       84.01      5.25 o 
   2 -12   6       53.93       58.77      4.56 o 
   3 -12   6       15.75       18.30      3.32 o 
   4 -12   6        2.87        4.43      2.44 o 
   5 -12   6       79.46      103.06      8.78 o 
   6 -12   6        4.25        8.02      4.04 o 
  -6 -11   6        5.79        9.94      3.11 o 
  -5 -11   6       96.35       90.49      6.09 o 
  -4 -11   6       17.77       20.37      3.66 o 
  -3 -11   6        1.95        2.86      2.15 o 
  -2 -11   6       32.00       24.60      3.87 o 
  -1 -11   6        8.80        8.14      3.23 o 
   0 -11   6       92.92       95.36      6.08 o 
   1 -11   6       20.06       21.00      3.34 o 
   2 -11   6       89.43      100.83      7.29 o 
   3 -11   6      203.12      199.42      6.59 o 
   4 -11   6       14.58        7.43      2.39 o 
   5 -11   6       73.45       75.69      5.45 o 
   6 -11   6        3.76        5.60      2.97 o 
   7 -11   6        0.29       -1.17      2.92 o 
  -7 -10   6       10.15        7.70      5.99 o 
  -6 -10   6      355.58      378.35     13.55 o 
  -5 -10   6        0.05        2.16      2.06 o 
  -4 -10   6       20.04       15.27      2.76 o 
  -3 -10   6       27.56       30.78      3.31 o 
  -2 -10   6      107.19       95.33      5.15 o 
  -1 -10   6       32.11       25.70      3.54 o 
   0 -10   6        4.71        2.24      1.89 o 
   1 -10   6       69.48       72.89      4.27 o 
   2 -10   6      121.64      124.08      5.14 o 
   3 -10   6       37.11       43.49      3.02 o 
   4 -10   6        4.97        2.03      1.77 o 
   5 -10   6      157.35      151.11      6.99 o 
   6 -10   6       57.39       66.52      6.47 o 
   7 -10   6        0.68       -0.57      4.20 o 
   8 -10   6       10.55       16.38      7.74 o 
  -8  -9   6       19.84       26.53      7.89 o 
  -7  -9   6       32.69       27.30      7.89 o 
  -6  -9   6       10.40       16.43      3.30 o 
  -5  -9   6        0.03       -0.75      2.22 o 
  -4  -9   6     1118.68     1097.63     19.52 o 
  -3  -9   6     1018.31      995.48     15.18 o 
  -2  -9   6      108.14      105.66      8.01 o 
  -1  -9   6      128.93      137.10      6.12 o 
   0  -9   6       80.10       77.81      4.20 o 
   1  -9   6       24.83       18.35      2.92 o 
   2  -9   6        8.67        3.77      1.53 o 
   3  -9   6        8.58        9.33      1.84 o 
   4  -9   6       18.53       14.86      1.85 o 
   5  -9   6      227.72      221.53      6.32 o 
   6  -9   6       11.02       14.85      5.37 o 
   7  -9   6        8.73        7.15      2.59 o 
   8  -9   6      123.66      126.40      9.89 o 
  -9  -8   6       21.32       16.70      7.29 o 
  -8  -8   6      278.28      294.91     18.70 o 
  -7  -8   6        2.46        0.18      2.84 o 
  -6  -8   6       25.31       31.26      3.79 o 
  -5  -8   6        3.82        1.75      2.15 o 
  -4  -8   6      268.75      262.54     16.03 o 
  -3  -8   6      113.83      101.25      7.38 o 
  -2  -8   6      209.23      213.45      6.97 o 
  -1  -8   6       23.02       19.73      2.24 o 
   0  -8   6      409.28      408.20      6.29 o 
   1  -8   6     1741.15     1719.67     32.00 o 
   2  -8   6       13.56       10.77      1.77 o 
   3  -8   6       37.53       34.59      2.16 o 
   4  -8   6      420.05      412.36      6.89 o 
   5  -8   6        0.02       -0.15      1.67 o 
   6  -8   6       31.14       33.75      4.47 o 
   7  -8   6        1.25       -0.47      2.06 o 
   8  -8   6        0.68       -1.36      2.48 o 
 -10  -7   6        2.07        8.61      6.24 o 
  -9  -7   6        0.05        0.04      4.71 o 
  -8  -7   6       12.36        7.82      5.94 o 
  -7  -7   6       65.97       67.66      4.71 o 
  -6  -7   6      540.45      536.07     11.53 o 
  -5  -7   6       40.01       49.69      5.10 o 
  -4  -7   6      220.91      223.86      7.05 o 
  -3  -7   6      550.56      548.07     14.65 o 
  -2  -7   6      313.64      309.90     11.50 o 
  -1  -7   6      115.80      127.09      7.00 o 
   0  -7   6      792.29      791.14      7.71 o 
   1  -7   6       32.91       31.72      1.65 o 
   2  -7   6      134.94      133.14      3.00 o 
   3  -7   6      176.71      188.47      3.67 o 
   4  -7   6       70.56       65.70      3.27 o 
   5  -7   6       33.06       37.30      2.78 o 
   6  -7   6      337.09      332.90      6.97 o 
   7  -7   6       11.19        8.34      2.31 o 
   8  -7   6        3.38        3.11      2.24 o 
   9  -7   6       44.12       41.88      4.18 o 
 -11  -6   6      156.79      157.65     16.46 o 
 -10  -6   6      153.18      153.87      8.70 o 
  -9  -6   6       23.86       20.61      4.02 o 
  -8  -6   6        6.35        8.26      2.37 o 
  -7  -6   6       57.24       61.31      3.35 o 
  -6  -6   6        0.30        0.74      1.86 o 
  -5  -6   6      381.04      378.40      6.79 o 
  -4  -6   6        8.43        6.07      1.64 o 
  -3  -6   6      251.12      248.64      5.96 o 
  -2  -6   6       58.44       65.55      2.33 o 
  -1  -6   6        5.84        3.66      0.77 o 
   0  -6   6      479.89      507.57      5.69 o 
   1  -6   6      113.71      128.86      3.16 o 
   2  -6   6       53.75       55.92      2.46 o 
   3  -6   6      214.87      212.27      3.78 o 
   4  -6   6     1023.31     1047.68     12.96 o 
   5  -6   6      184.65      175.67      4.93 o 
   6  -6   6       77.72       75.71      3.90 o 
   7  -6   6       16.29       19.96      2.47 o 
   8  -6   6       56.36       56.85      3.81 o 
   9  -6   6       30.58       23.74      3.56 o 
 -11  -5   6      261.27      268.13      9.45 o 
 -10  -5   6       24.80       26.76      9.49 o 
  -9  -5   6      428.24      444.20     16.94 o 
  -8  -5   6       34.45       35.29      3.43 o 
  -7  -5   6      978.53      989.78     11.26 o 
  -6  -5   6      249.02      243.30      4.33 o 
  -5  -5   6      117.42      128.04      4.47 o 
  -4  -5   6        4.74        5.62      1.51 o 
  -3  -5   6      689.63      705.06     11.35 o 
  -2  -5   6        1.97        2.04      0.87 o 
  -1  -5   6       26.02       16.49      1.41 o 
   0  -5   6     1098.21     1110.99     10.06 o 
   1  -5   6       23.58       27.40      2.08 o 
   2  -5   6        0.13       -0.03      1.05 o 
   3  -5   6       57.41       57.80      3.11 o 
   4  -5   6      190.99      189.91      4.77 o 
   5  -5   6       17.81       19.72      2.20 o 
   6  -5   6      186.06      181.91      7.40 o 
   7  -5   6        9.76       10.03      2.17 o 
   8  -5   6       54.65       61.20      5.07 o 
   9  -5   6       80.25       93.12      5.06 o 
 -12  -4   6       59.73       66.26      6.00 o 
 -11  -4   6       91.01       79.88      6.11 o 
 -10  -4   6        0.48        2.35      2.06 o 
  -9  -4   6       71.22       68.80      4.06 o 
  -8  -4   6      352.45      361.12      6.53 o 
  -7  -4   6     1685.51     1662.28     16.55 o 
  -6  -4   6      407.58      427.53      5.96 o 
  -5  -4   6      197.05      166.78      3.93 o 
  -4  -4   6        4.36        2.98      1.16 o 
  -3  -4   6     1583.99     1641.77     15.89 o 
  -2  -4   6       29.75       25.55      1.35 o 
  -1  -4   6       55.59       60.78      2.20 o 
   0  -4   6       56.30       67.64      2.08 o 
   1  -4   6       40.53       42.67      1.84 o 
   2  -4   6      726.83      734.33      7.60 o 
   3  -4   6      741.23      756.56     10.00 o 
   4  -4   6       25.70       28.52      2.33 o 
   5  -4   6      407.88      407.21      7.43 o 
   6  -4   6       16.77       17.75      2.27 o 
   7  -4   6       39.66       43.41      3.04 o 
   8  -4   6       20.48       17.15      2.40 o 
   9  -4   6       32.71       29.92      3.25 o 
 -12  -3   6       13.86       16.59      3.07 o 
 -11  -3   6        8.62        6.53      2.44 o 
 -10  -3   6        0.69        0.57      1.89 o 
  -9  -3   6      118.14      118.79      4.91 o 
  -8  -3   6      488.03      480.81      7.58 o 
  -7  -3   6       82.23       85.43      3.18 o 
  -6  -3   6       75.43       68.85      2.89 o 
  -5  -3   6      925.77      960.27     12.52 o 
  -4  -3   6     4238.86     4471.13     39.06 o 
  -3  -3   6       73.66       62.95      2.32 o 
  -2  -3   6      292.70      344.63      4.81 o 
  -1  -3   6        6.50        6.53      0.98 o 
   0  -3   6       28.39       19.13      1.30 o 
   1  -3   6      573.43      578.76      6.40 o 
   2  -3   6       22.73       22.03      1.73 o 
   3  -3   6       52.50       45.17      2.92 o 
   4  -3   6      172.94      159.41      4.53 o 
   5  -3   6      541.64      551.38      8.95 o 
   6  -3   6        4.19        9.33      1.78 o 
   7  -3   6      136.39      122.80      4.60 o 
   8  -3   6       29.11       23.33      2.64 o 
 -12  -2   6       45.64       50.72      5.25 o 
 -11  -2   6       41.30       43.98      3.87 o 
 -10  -2   6       32.48       38.99      3.46 o 
  -9  -2   6       10.09        7.20      1.95 o 
  -8  -2   6      378.12      376.89      5.56 o 
  -7  -2   6      294.04      278.37      5.28 o 
  -6  -2   6       62.23       73.35      2.20 o 
  -5  -2   6      247.05      208.81      4.08 o 
  -4  -2   6     1152.96     1162.50     12.39 o 
  -3  -2   6       13.36       13.71      1.39 o 
  -2  -2   6     1997.05     2068.07     19.86 o 
  -1  -2   6      695.80      712.36      8.71 o 
   0  -2   6       89.56       85.43      2.44 o 
   1  -2   6     1105.88     1160.88     10.84 o 
   2  -2   6        0.89        0.12      1.16 o 
   3  -2   6      230.23      235.40      5.24 o 
   4  -2   6       13.05        8.39      1.77 o 
   5  -2   6      176.07      159.62      4.42 o 
   6  -2   6        4.18        3.25      1.59 o 
   7  -2   6      185.96      202.76      5.41 o 
   8  -2   6       38.80       37.49      3.08 o 
 -13  -1   6       10.57        6.17      2.87 o 
 -12  -1   6        0.12        0.39      2.14 o 
 -11  -1   6        0.24       -0.06      2.06 o 
 -10  -1   6       33.00       28.29      2.98 o 
  -9  -1   6        3.37        3.41      1.46 o 
  -8  -1   6      821.57      814.39      9.27 o 
  -7  -1   6        0.71        1.71      1.12 o 
  -6  -1   6      109.56       90.20      2.18 o 
  -5  -1   6     1307.85     1314.70     14.00 o 
  -4  -1   6      383.44      339.67      5.74 o 
  -3  -1   6        7.66       11.62      1.34 o 
  -2  -1   6       23.11       27.19      1.83 o 
  -1  -1   6      386.61      454.96      6.58 o 
   0  -1   6      551.90      586.76      7.03 o 
   1  -1   6      254.06      244.35      4.59 o 
   2  -1   6        0.87        0.69      0.96 o 
   3  -1   6      946.04      952.94     13.14 o 
   4  -1   6       25.04       23.35      2.12 o 
   5  -1   6       55.11       46.91      2.88 o 
   6  -1   6      223.92      213.42      5.36 o 
   7  -1   6        0.28        1.08      1.61 o 
   8  -1   6        3.55        0.28      1.88 o 
 -13   0   6       25.49       21.72      3.48 o 
 -12   0   6       16.57       22.98      3.60 o 
 -11   0   6      188.62      183.98      6.38 o 
 -10   0   6       52.57       52.67      3.54 o 
  -9   0   6       17.58       17.93      2.85 o 
  -8   0   6      730.62      723.62      9.64 o 
  -7   0   6      264.68      277.50      6.50 o 
  -6   0   6      226.89      207.07      3.41 o 
  -5   0   6      349.15      350.02      5.73 o 
  -4   0   6      995.94      994.97     11.41 o 
  -3   0   6      334.72      368.60      8.32 o 
  -2   0   6      915.54      879.70     10.49 o 
  -1   0   6       40.46       35.24      1.87 o 
   0   0   6      453.80      452.93      8.30 o 
   1   0   6      306.22      299.08      5.36 o 
   2   0   6      500.73      487.90      6.82 o 
   3   0   6       62.36       67.38      3.37 o 
   4   0   6       78.39       82.05      3.46 o 
   5   0   6      141.27      143.60      4.49 o 
   6   0   6        9.33        6.53      1.83 o 
   7   0   6        0.26        0.16      1.82 o 
 -13   1   6        1.14       -0.47      2.32 o 
 -12   1   6       68.60       77.63      5.33 o 
 -11   1   6        2.04        0.78      1.79 o 
 -10   1   6        0.28        1.14      1.51 o 
  -9   1   6      135.78      125.57      7.30 o 
  -8   1   6       78.91       60.29      2.97 o 
  -7   1   6      126.57      122.48      3.31 o 
  -6   1   6     1105.22     1083.98     11.39 o 
  -5   1   6        8.54       12.44      1.50 o 
  -4   1   6       44.74       47.94      2.47 o 
  -3   1   6     1084.76     1082.20     12.83 o 
  -2   1   6      359.05      355.64      5.98 o 
  -1   1   6      117.92      110.10      3.32 o 
   0   1   6       20.14       23.92      1.90 o 
   1   1   6        0.75        1.37      1.06 o 
   2   1   6      526.37      503.61      6.94 o 
   3   1   6      120.17      112.62      3.40 o 
   4   1   6       20.77       23.90      2.41 o 
   5   1   6       18.06       13.44      2.00 o 
   6   1   6      315.98      324.44      6.81 o 
   7   1   6       48.23       43.65      3.32 o 
 -13   2   6      115.51       94.97      5.97 o 
 -12   2   6        0.07        0.34      2.00 o 
 -11   2   6        0.87        1.07      1.77 o 
 -10   2   6      122.84      132.91      4.99 o 
  -9   2   6      517.60      453.33     12.55 o 
  -8   2   6        0.99       -1.08      1.14 o 
  -7   2   6      954.93      930.86     11.34 o 
  -6   2   6       85.42       77.19      2.89 o 
  -5   2   6     1004.79     1003.10     12.11 o 
  -4   2   6     1695.03     1744.56     18.27 o 
  -3   2   6       34.46       28.10      2.09 o 
  -2   2   6       43.66       47.17      3.31 o 
  -1   2   6      301.24      289.83      6.89 o 
   0   2   6       62.12       61.41      2.56 o 
   1   2   6      917.18      904.05     10.18 o 
   2   2   6      504.60      499.63      7.10 o 
   3   2   6      311.14      301.28      5.50 o 
   4   2   6       23.49       28.55      3.27 o 
   5   2   6      180.41      185.72      5.49 o 
   6   2   6       52.56       48.02      3.61 o 
 -13   3   6        2.15        1.23      2.23 o 
 -12   3   6       89.11       84.71      4.77 o 
 -11   3   6      163.24      144.00      6.25 o 
 -10   3   6       35.78       26.43      2.71 o 
  -9   3   6       23.49       26.36      2.88 o 
  -8   3   6       16.75       19.37      1.65 o 
  -7   3   6       15.02       16.15      1.52 o 
  -6   3   6     1283.96     1276.82     12.12 o 
  -5   3   6     1704.40     1640.02     16.70 o 
  -4   3   6      146.78      134.63      3.59 o 
  -3   3   6     1097.44     1068.33     12.99 o 
  -2   3   6      424.21      415.77      7.09 o 
  -1   3   6       31.67       26.40      2.18 o 
   0   3   6        6.08        8.45      1.58 o 
   1   3   6      264.21      271.41      5.81 o 
   2   3   6        2.73        2.38      1.43 o 
   3   3   6        4.42        2.85      1.47 o 
   4   3   6      258.61      255.68      7.10 o 
   5   3   6       23.39       21.77      3.02 o 
   6   3   6       95.60      103.59      5.67 o 
 -13   4   6        6.96       -0.15      2.24 o 
 -12   4   6        1.82        1.27      2.12 o 
 -11   4   6        1.78       -0.76      1.79 o 
 -10   4   6       73.79       69.91      4.65 o 
  -9   4   6        4.87        1.34      1.84 o 
  -8   4   6       67.32       71.49      2.92 o 
  -7   4   6      338.13      334.37      6.32 o 
  -6   4   6      349.54      334.11      5.17 o 
  -5   4   6       25.57       22.49      1.98 o 
  -4   4   6      480.36      462.39      7.12 o 
  -3   4   6      308.16      306.99      7.28 o 
  -2   4   6      744.75      685.74      9.17 o 
  -1   4   6      423.14      397.26      7.29 o 
   0   4   6       22.95       25.69      2.40 o 
   1   4   6      259.92      252.78      5.83 o 
   2   4   6       99.28      101.42      4.22 o 
   3   4   6      250.14      248.07     10.31 o 
   4   4   6        0.27       -1.88      1.88 o 
   5   4   6      163.88      173.57      6.54 o 
 -12   5   6      187.80      185.65      7.28 o 
 -11   5   6       42.37       32.09      3.69 o 
 -10   5   6       23.14       20.33      3.19 o 
  -9   5   6        0.17       -1.59      1.59 o 
  -8   5   6       76.98       82.61      3.28 o 
  -7   5   6       63.16       55.49      3.04 o 
  -6   5   6        1.12        1.52      1.38 o 
  -5   5   6      610.24      587.15      8.61 o 
  -4   5   6       90.18       86.64      3.69 o 
  -3   5   6      106.26      122.99      4.03 o 
  -2   5   6      787.24      749.13     10.09 o 
  -1   5   6       30.94       35.17      2.83 o 
   0   5   6      114.32      117.76      6.16 o 
   1   5   6       13.07       11.67      2.03 o 
   2   5   6      158.78      151.42      5.05 o 
   3   5   6        0.17       -0.90      1.89 o 
   4   5   6        0.00       -1.95      1.95 o 
 -12   6   6       22.46       31.39      3.88 o 
 -11   6   6       78.94       71.64      5.20 o 
 -10   6   6      217.63      217.47      8.59 o 
  -9   6   6      120.89      107.23      6.91 o 
  -8   6   6       48.44       38.94      2.81 o 
  -7   6   6       37.71       29.93      2.66 o 
  -6   6   6      295.95      291.31      6.10 o 
  -5   6   6       12.53       11.14      1.90 o 
  -4   6   6      405.20      407.78      8.33 o 
  -3   6   6      110.39      122.62      5.71 o 
  -2   6   6      207.98      200.69      5.18 o 
  -1   6   6      261.41      229.73      5.54 o 
   0   6   6       14.07       14.64      2.31 o 
   1   6   6        2.28        1.81      1.75 o 
   2   6   6       15.72       15.24      2.41 o 
   3   6   6        1.82        3.62      2.38 o 
 -11   7   6        7.68       10.04      3.52 o 
 -10   7   6      114.67      126.62      8.02 o 
  -9   7   6      193.80      198.02      6.94 o 
  -8   7   6       18.21       25.31      2.68 o 
  -7   7   6        1.08        2.30      1.69 o 
  -6   7   6      106.13      110.83      4.66 o 
  -5   7   6       35.65       36.18      2.90 o 
  -4   7   6       77.66       83.08      4.07 o 
  -3   7   6      275.20      247.47      5.98 o 
  -2   7   6      408.02      406.47      7.72 o 
  -1   7   6       76.47       86.75      4.25 o 
   0   7   6      423.44      458.21     12.52 o 
   1   7   6        0.19       -1.31      1.86 o 
   2   7   6       53.10       45.90      4.86 o 
 -10   8   6       24.30       20.33      4.31 o 
  -9   8   6       40.23       35.65      6.13 o 
  -8   8   6       12.91        7.03      2.46 o 
  -7   8   6        0.05        0.58      1.81 o 
  -6   8   6        7.36       11.51      2.29 o 
  -5   8   6       43.56       53.56      3.56 o 
  -4   8   6      289.22      298.29      6.88 o 
  -3   8   6       85.12       85.27      5.16 o 
  -2   8   6       47.80       41.74      3.27 o 
  -1   8   6      141.64      136.19      5.36 o 
   0   8   6      165.38      177.84      6.29 o 
  -9   9   6        7.76       11.58      4.25 o 
  -8   9   6       10.87        6.05      2.28 o 
  -7   9   6       71.45       80.81      4.50 o 
  -6   9   6       58.42       58.25      3.87 o 
  -5   9   6       74.84       80.84      4.46 o 
  -4   9   6        4.07        6.23      2.79 o 
  -3   9   6      223.14      247.13      7.10 o 
  -2   9   6      161.06      198.49      6.15 o 
  -2 -13   7        1.35       -0.96      2.59 o 
  -1 -13   7       56.19       55.71      4.80 o 
   0 -13   7       13.59       10.26      3.01 o 
   1 -13   7       21.03       14.56      3.25 o 
   2 -13   7       64.18       66.32      5.77 o 
   3 -13   7        8.99       11.39      3.04 o 
  -4 -12   7       45.80       50.05      4.58 o 
  -3 -12   7        4.33        3.31      2.47 o 
  -2 -12   7      195.14      196.08      7.34 o 
  -1 -12   7       12.48       15.15      4.35 o 
   0 -12   7       59.06       63.23      5.33 o 
   1 -12   7       35.79       31.82      3.54 o 
   2 -12   7        7.05        9.45      3.03 o 
   3 -12   7        5.23        3.49      2.40 o 
   4 -12   7        0.13        1.26      3.54 o 
   5 -12   7        1.39       -3.48      4.23 o 
  -6 -11   7      182.27      180.50      9.88 o 
  -5 -11   7      139.78      129.16      6.23 o 
  -4 -11   7        5.83        0.74      2.18 o 
  -3 -11   7       83.29       66.06      4.73 o 
  -2 -11   7      112.27      110.64      5.84 o 
  -1 -11   7       11.10       12.89      3.09 o 
   0 -11   7       13.92       18.86      3.26 o 
   1 -11   7       10.99        5.53      2.29 o 
   2 -11   7       39.22       40.57      3.81 o 
   3 -11   7        0.37        2.29      2.16 o 
   4 -11   7        6.50        3.81      3.46 o 
   5 -11   7       17.86       18.11      4.63 o 
   6 -11   7        7.45       10.24      3.43 o 
  -7 -10   7      110.94      101.60     13.30 o 
  -6 -10   7      114.63      124.79      7.56 o 
  -5 -10   7        4.65        9.08      3.15 o 
  -4 -10   7        0.17        0.17      1.98 o 
  -3 -10   7      206.87      200.55      7.40 o 
  -2 -10   7      438.93      440.65     11.61 o 
  -1 -10   7        3.37        4.23      2.43 o 
   0 -10   7        1.83        6.67      2.18 o 
   1 -10   7      227.96      242.70      7.86 o 
   2 -10   7       63.34       58.92      4.32 o 
   3 -10   7       10.57        7.56      2.27 o 
   4 -10   7       68.17       73.80      5.41 o 
   5 -10   7        6.41        4.73      2.85 o 
   6 -10   7        0.17        1.07      3.67 o 
   7 -10   7        3.22        3.74      3.48 o 
  -8  -9   7       10.76        8.70      6.60 o 
  -7  -9   7        0.75        1.06      3.57 o 
  -6  -9   7      190.13      199.17      7.86 o 
  -5  -9   7       49.72       42.23      6.78 o 
  -4  -9   7        0.53        2.88      2.94 o 
  -3  -9   7        4.63        4.84      2.41 o 
  -2  -9   7       70.15       73.76      5.18 o 
  -1  -9   7      777.82      746.95     12.05 o 
   0  -9   7       12.56       13.99      2.75 o 
   1  -9   7       65.13       75.87      5.86 o 
   2  -9   7      290.98      274.01      5.87 o 
   3  -9   7        3.21        4.18      1.87 o 
   4  -9   7       85.14       91.23     10.09 o 
   5  -9   7        1.05        2.18      1.97 o 
   6  -9   7       73.27       64.21      4.43 o 
   7  -9   7       97.59      104.25      5.70 o 
  -9  -8   7        0.75        4.48      5.52 o 
  -8  -8   7       53.95       58.89      8.66 o 
  -7  -8   7       32.62       38.63      5.71 o 
  -6  -8   7       13.80        7.72      2.71 o 
  -5  -8   7      344.33      331.58     12.97 o 
  -4  -8   7        4.30        3.97      2.84 o 
  -3  -8   7       39.16       35.72      3.69 o 
  -2  -8   7       36.03       32.98      3.63 o 
  -1  -8   7       90.73       89.19      4.07 o 
   0  -8   7      402.04      380.07      7.91 o 
   1  -8   7     2276.57     2264.94     23.02 o 
   2  -8   7        5.58        4.78      1.23 o 
   3  -8   7        0.16       -1.01      1.11 o 
   4  -8   7       18.87       20.23      2.28 o 
   5  -8   7      123.40      133.22      4.91 o 
   6  -8   7       33.87       35.50      3.36 o 
   7  -8   7        6.04        7.42      2.56 o 
   8  -8   7       47.92       37.24      4.50 o 
 -10  -7   7      162.34      181.27     18.15 o 
  -9  -7   7        8.12       13.35      6.31 o 
  -8  -7   7       63.27       69.10      6.90 o 
  -7  -7   7      294.40      287.28     11.45 o 
  -6  -7   7        3.46        3.45      2.20 o 
  -5  -7   7        1.52        2.47      2.01 o 
  -4  -7   7       70.20       67.87      9.57 o 
  -3  -7   7      935.83      904.72     20.15 o 
  -2  -7   7       29.24       32.73      2.99 o 
  -1  -7   7       15.93       12.58      1.45 o 
   0  -7   7      634.04      638.44      6.97 o 
   1  -7   7      155.31      155.52      3.28 o 
   2  -7   7      203.71      194.21      4.70 o 
   3  -7   7      160.28      162.69      4.51 o 
   4  -7   7      147.44      141.46      4.48 o 
   5  -7   7        5.62        3.50      1.92 o 
   6  -7   7       50.19       58.29      3.62 o 
   7  -7   7        0.00       -0.21      1.87 o 
   8  -7   7        8.31        6.17      2.98 o 
 -11  -6   7       16.79       14.24      7.12 o 
 -10  -6   7        1.29       -0.83      5.06 o 
  -9  -6   7        0.98       -0.07      2.67 o 
  -8  -6   7        8.62       10.37      2.51 o 
  -7  -6   7      164.27      152.70      7.08 o 
  -6  -6   7      543.63      548.66      8.89 o 
  -5  -6   7       50.53       49.27      3.33 o 
  -4  -6   7        0.35        1.40      1.43 o 
  -3  -6   7       75.39       76.17      3.53 o 
  -2  -6   7        5.75        3.69      1.12 o 
  -1  -6   7      882.19      861.47      8.40 o 
   0  -6   7      714.53      711.95      7.55 o 
   1  -6   7        0.91        0.99      0.99 o 
   2  -6   7     1142.28     1193.54     12.61 o 
   3  -6   7      303.06      305.62      6.14 o 
   4  -6   7      176.99      177.97      4.94 o 
   5  -6   7       11.35        6.29      1.91 o 
   6  -6   7       10.81        8.07      2.47 o 
   7  -6   7      181.29      204.59      5.99 o 
   8  -6   7        7.93        5.79      2.35 o 
 -11  -5   7        2.23       -1.41      3.26 o 
 -10  -5   7       95.73      107.49     12.29 o 
  -9  -5   7       23.05       22.70      4.04 o 
  -8  -5   7       25.98       25.75      3.11 o 
  -7  -5   7      642.20      641.04      9.67 o 
  -6  -5   7       79.35       82.73      3.40 o 
  -5  -5   7       15.92       14.58      2.21 o 
  -4  -5   7      737.80      763.73     24.64 o 
  -3  -5   7       92.35      112.80      4.79 o 
  -2  -5   7      181.31      186.49      3.28 o 
  -1  -5   7       15.79       13.24      1.22 o 
   0  -5   7        7.15        5.70      1.08 o 
   1  -5   7      491.26      491.83      7.29 o 
   2  -5   7      670.06      670.26      7.48 o 
   3  -5   7      108.26      111.88      3.91 o 
   4  -5   7        0.35        1.75      1.58 o 
   5  -5   7       17.71       13.03      2.12 o 
   6  -5   7       49.87       54.63      3.64 o 
   7  -5   7       38.93       45.31      3.52 o 
   8  -5   7       78.00       74.87      4.59 o 
 -12  -4   7       57.45       43.60      5.67 o 
 -11  -4   7      108.99      109.71      7.02 o 
 -10  -4   7      301.25      305.95     11.15 o 
  -9  -4   7      347.01      364.83     14.63 o 
  -8  -4   7       65.47       64.20      3.46 o 
  -7  -4   7       90.54       87.71      2.81 o 
  -6  -4   7      125.29      116.14      6.60 o 
  -5  -4   7      143.97      131.27      3.66 o 
  -4  -4   7      549.79      527.37      7.05 o 
  -3  -4   7      196.84      210.52      3.46 o 
  -2  -4   7     1016.99      974.25     10.49 o 
  -1  -4   7       26.10       29.05      1.82 o 
   0  -4   7      152.22      160.89      3.73 o 
   1  -4   7      356.58      348.55      5.76 o 
   2  -4   7        0.69        0.32      1.32 o 
   3  -4   7        2.69        2.15      1.54 o 
   4  -4   7      271.13      259.98      5.95 o 
   5  -4   7       24.16       22.67      2.76 o 
   6  -4   7       26.21       25.35      2.81 o 
   7  -4   7       45.73       52.32      3.47 o 
   8  -4   7        1.75        0.37      2.14 o 
 -12  -3   7        2.15       -0.56      2.85 o 
 -11  -3   7      125.98      133.63      7.14 o 
 -10  -3   7       46.81       41.64      3.59 o 
  -9  -3   7       10.48        9.87      2.18 o 
  -8  -3   7       64.50       70.40      3.62 o 
  -7  -3   7     1266.87     1266.35     15.78 o 
  -6  -3   7      452.12      450.31      7.60 o 
  -5  -3   7        0.14        0.10      1.04 o 
  -4  -3   7      441.88      474.44      5.81 o 
  -3  -3   7      174.60      180.23      4.06 o 
  -2  -3   7      398.93      384.19      5.92 o 
  -1  -3   7      163.34      171.36      3.29 o 
   0  -3   7      991.78      971.63      9.59 o 
   1  -3   7      345.31      363.06      5.03 o 
   2  -3   7      244.64      263.93      5.61 o 
   3  -3   7      501.99      471.70     11.11 o 
   4  -3   7       97.56       98.34      4.38 o 
   5  -3   7       22.20       16.25      2.38 o 
   6  -3   7        0.05       -1.33      1.49 o 
   7  -3   7       25.11       26.77      2.75 o 
   8  -3   7       25.60       28.46      3.24 o 
 -12  -2   7      253.59      275.85     14.03 o 
 -11  -2   7      604.59      609.97     13.93 o 
 -10  -2   7       31.54       34.17      3.27 o 
  -9  -2   7      181.33      191.80      5.80 o 
  -8  -2   7       20.38       19.58      2.01 o 
  -7  -2   7       20.39       20.13      2.11 o 
  -6  -2   7       10.19       10.00      1.23 o 
  -5  -2   7       65.96       52.93      2.60 o 
  -4  -2   7       77.23       65.05      2.81 o 
  -3  -2   7      117.34      119.37      3.38 o 
  -2  -2   7     1623.33     1687.07     17.40 o 
  -1  -2   7      961.59      973.99     10.45 o 
   0  -2   7     1130.08     1210.44     12.31 o 
   1  -2   7      892.30      881.03      9.86 o 
   2  -2   7       55.55       52.86      3.06 o 
   3  -2   7      489.18      501.38      8.49 o 
   4  -2   7       47.80       56.14      4.05 o 
   5  -2   7        0.11        2.65      1.65 o 
   6  -2   7       33.96       43.21      3.11 o 
   7  -2   7       20.25       22.65      2.68 o 
 -13  -1   7        0.51        0.33      2.44 o 
 -12  -1   7      207.26      216.42     11.59 o 
 -11  -1   7       17.54       17.96      4.01 o 
 -10  -1   7      246.80      253.29      7.62 o 
  -9  -1   7      424.69      416.42      8.68 o 
  -8  -1   7      483.62      498.55      7.90 o 
  -7  -1   7      212.54      214.43      5.97 o 
  -6  -1   7      568.26      555.17      7.97 o 
  -5  -1   7      505.04      505.82      7.47 o 
  -4  -1   7       69.82       78.69      2.99 o 
  -3  -1   7      247.98      257.52      7.43 o 
  -2  -1   7       73.04       93.69      4.23 o 
  -1  -1   7        1.30        2.65      1.05 o 
   0  -1   7       28.41       21.51      1.86 o 
   1  -1   7      100.24       83.62      3.18 o 
   2  -1   7       94.20       95.31      4.43 o 
   3  -1   7     1626.23     1509.35     17.71 o 
   4  -1   7       24.68       33.69      2.62 o 
   5  -1   7      624.51      598.45      9.37 o 
   6  -1   7      146.68      143.35      5.10 o 
   7  -1   7        0.24        2.51      1.94 o 
 -13   0   7       32.49       29.41      4.29 o 
 -12   0   7        8.35        7.20      2.59 o 
 -11   0   7        2.48        4.34      2.23 o 
 -10   0   7      486.47      489.49     10.07 o 
  -9   0   7      136.05      130.68      5.04 o 
  -8   0   7      386.49      371.33      6.68 o 
  -7   0   7      748.32      741.11      9.08 o 
  -6   0   7      701.59      691.66      9.42 o 
  -5   0   7      630.05      601.93      8.52 o 
  -4   0   7        8.52        8.27      1.48 o 
  -3   0   7      166.93      161.88      4.10 o 
  -2   0   7        2.34        0.23      1.05 o 
  -1   0   7      710.25      720.00      9.69 o 
   0   0   7      101.19      115.12      3.59 o 
   1   0   7      250.77      243.69      5.20 o 
   2   0   7      169.98      173.97      3.96 o 
   3   0   7      401.33      369.12      7.23 o 
   4   0   7       81.42       81.62      3.84 o 
   5   0   7       27.17       25.92      2.62 o 
   6   0   7        1.40        0.87      1.81 o 
 -13   1   7        2.18        2.04      2.55 o 
 -12   1   7      227.02      247.88      7.83 o 
 -11   1   7       18.25       19.76      3.03 o 
 -10   1   7      375.55      364.66      8.65 o 
  -9   1   7       67.12       67.79      5.81 o 
  -8   1   7      621.62      600.92      8.99 o 
  -7   1   7        1.20        1.48      1.17 o 
  -6   1   7       39.42       39.28      2.60 o 
  -5   1   7      196.61      195.99      7.76 o 
  -4   1   7      880.92      840.57     10.90 o 
  -3   1   7      414.52      389.75      9.59 o 
  -2   1   7      155.94      157.25      4.24 o 
  -1   1   7        0.59       -1.02      1.02 o 
   0   1   7      330.23      303.82      5.13 o 
   1   1   7      154.83      155.64      3.79 o 
   2   1   7       14.39       13.91      1.67 o 
   3   1   7      345.74      343.38     10.19 o 
   4   1   7       12.31       11.00      2.10 o 
   5   1   7        6.24        3.26      2.22 o 
   6   1   7      364.67      356.97      8.29 o 
 -13   2   7        3.46        2.79      2.56 o 
 -12   2   7       43.71       40.35      5.21 o 
 -11   2   7      100.68      102.11      5.72 o 
 -10   2   7      247.95      269.01      7.58 o 
  -9   2   7       62.74       65.55      4.27 o 
  -8   2   7      435.04      443.24     10.74 o 
  -7   2   7      114.96      109.66      4.22 o 
  -6   2   7       34.22       33.24      2.55 o 
  -5   2   7      609.77      631.29      9.33 o 
  -4   2   7       95.94       85.39      5.08 o 
  -3   2   7      442.93      427.06      7.37 o 
  -2   2   7        4.96        2.27      1.38 o 
  -1   2   7       77.00       68.83      3.42 o 
   0   2   7      119.96      115.85      4.11 o 
   1   2   7      104.52       99.33      4.08 o 
   2   2   7      578.19      548.45     11.04 o 
   3   2   7       23.37       26.67      3.01 o 
   4   2   7       48.88       48.26      4.01 o 
   5   2   7       33.76       38.07      3.97 o 
 -13   3   7       33.45       36.74      4.13 o 
 -12   3   7       39.37       45.52      4.24 o 
 -11   3   7       70.75       72.67      5.01 o 
 -10   3   7        8.41        5.52      2.11 o 
  -9   3   7      240.68      246.13      6.97 o 
  -8   3   7      190.88      186.32      5.29 o 
  -7   3   7      284.56      266.78      5.64 o 
  -6   3   7      791.17      787.01     11.14 o 
  -5   3   7     1179.79     1176.23     14.54 o 
  -4   3   7      289.69      283.66      7.34 o 
  -3   3   7       20.63       25.13      2.85 o 
  -2   3   7     2265.79     2209.53     23.36 o 
  -1   3   7     1139.04     1035.86     13.47 o 
   0   3   7      234.76      253.42      8.97 o 
   1   3   7       16.06       15.73      2.14 o 
   2   3   7      149.76      158.76     12.32 o 
   3   3   7       51.98       48.02      3.93 o 
   4   3   7       26.60       20.82      3.17 o 
   5   3   7       12.65       14.29      2.93 o 
 -12   4   7        2.83        1.82      2.51 o 
 -11   4   7      104.86      110.56      7.57 o 
 -10   4   7       41.87       41.74      3.86 o 
  -9   4   7        2.66        4.80      2.39 o 
  -8   4   7      149.00      147.11      5.37 o 
  -7   4   7       83.40       91.76      3.82 o 
  -6   4   7       32.67       30.62      2.47 o 
  -5   4   7      126.65      124.54      4.63 o 
  -4   4   7      565.10      534.34      9.32 o 
  -3   4   7        1.24        0.11      1.39 o 
  -2   4   7      350.58      306.34      6.67 o 
  -1   4   7       19.66       14.46      2.12 o 
   0   4   7      608.16      573.49     12.74 o 
   1   4   7       91.62       91.48      4.26 o 
   2   4   7      431.57      437.53      9.76 o 
   3   4   7        0.67        0.74      2.05 o 
   4   4   7      126.89      122.63      6.01 o 
 -12   5   7        3.55        2.40      2.85 o 
 -11   5   7      144.97      153.62      8.64 o 
 -10   5   7       49.16       62.31      5.62 o 
  -9   5   7      242.30      237.35      8.75 o 
  -8   5   7       61.14       60.78      3.34 o 
  -7   5   7      102.42      103.25      4.28 o 
  -6   5   7      182.07      175.36      4.98 o 
  -5   5   7      203.95      209.91      5.17 o 
  -4   5   7       30.26       26.96      2.48 o 
  -3   5   7        7.31        5.27      1.81 o 
  -2   5   7       23.97       31.42      2.93 o 
  -1   5   7      185.15      191.17      5.62 o 
   0   5   7      179.63      187.01      5.60 o 
   1   5   7      161.84      173.71      5.64 o 
   2   5   7      180.64      184.59     12.07 o 
   3   5   7      330.88      341.30      9.04 o 
 -11   6   7       67.72       74.17      6.39 o 
 -10   6   7      450.53      429.89     13.34 o 
  -9   6   7        0.06       -1.97      3.66 o 
  -8   6   7      213.39      215.89      5.56 o 
  -7   6   7      265.73      273.27      6.25 o 
  -6   6   7      116.33      109.87      5.06 o 
  -5   6   7       42.86       43.10      3.04 o 
  -4   6   7       10.86       14.26      2.14 o 
  -3   6   7        5.81        5.47      2.42 o 
  -2   6   7        0.57        1.03      1.69 o 
  -1   6   7      208.31      205.23      6.08 o 
   0   6   7       69.26       78.82      4.46 o 
   1   6   7       56.84       61.14      4.07 o 
   2   6   7       18.60       12.34      2.86 o 
 -10   7   7        9.42        8.96      3.49 o 
  -9   7   7      123.84      155.06      8.96 o 
  -8   7   7      121.87      122.70      5.01 o 
  -7   7   7       11.25       10.60      2.17 o 
  -6   7   7      790.69      790.63     11.65 o 
  -5   7   7       59.43       65.54      3.88 o 
  -4   7   7      162.04      171.35      5.53 o 
  -3   7   7       90.76       82.37      4.29 o 
  -2   7   7        0.24        0.19      1.88 o 
  -1   7   7        1.04        2.21      2.03 o 
   0   7   7        8.49        6.51      2.39 o 
  -9   8   7        5.47        5.11      3.24 o 
  -8   8   7       31.13       34.02      3.23 o 
  -7   8   7        2.81        3.47      2.07 o 
  -6   8   7      163.24      175.29      5.90 o 
  -5   8   7      105.73      105.59      5.02 o 
  -4   8   7      224.21      226.00      7.87 o 
  -3   8   7        2.41        2.68      2.10 o 
  -2   8   7      165.07      189.59      6.92 o 
  -1 -13   8        5.11        2.49      2.45 o 
   0 -13   8        0.10       -2.68      2.68 o 
   1 -13   8       22.40       20.91      4.07 o 
   2 -13   8        3.37        3.54      3.15 o 
  -4 -12   8        0.01       -2.26      2.26 o 
  -3 -12   8        5.50       -0.82      2.27 o 
  -2 -12   8       69.76       75.08      5.28 o 
  -1 -12   8        1.90       -1.51      2.57 o 
   0 -12   8        1.72        2.48      2.64 o 
   1 -12   8        9.29       11.56      5.16 o 
   2 -12   8       16.23       17.06      3.18 o 
   3 -12   8       21.42       22.51      4.96 o 
   4 -12   8        0.04        0.23      3.48 o 
  -6 -11   8        3.34        3.26      3.00 o 
  -5 -11   8       68.89       69.58      5.12 o 
  -4 -11   8      464.80      468.22     10.83 o 
  -3 -11   8      222.26      215.09      7.30 o 
  -2 -11   8        0.93        2.85      2.71 o 
  -1 -11   8       28.06       22.52      3.79 o 
   0 -11   8        0.07       -3.19      3.19 o 
   1 -11   8      345.80      322.08     15.17 o 
   2 -11   8        2.24        1.81      2.20 o 
   3 -11   8       24.07       25.89      5.91 o 
   4 -11   8       11.54        9.37      8.34 o 
   5 -11   8       39.94       50.35      6.84 o 
  -7 -10   8       54.56       67.24      7.75 o 
  -6 -10   8        6.67       -0.79      4.55 o 
  -5 -10   8       84.73       94.91      5.51 o 
  -4 -10   8      135.10      133.41      6.12 o 
  -3 -10   8        1.66        3.91      2.57 o 
  -2 -10   8      200.14      209.21      7.94 o 
  -1 -10   8       69.39       76.26      5.72 o 
   0 -10   8       39.01       35.82      3.39 o 
   1 -10   8      406.83      414.39     11.60 o 
   2 -10   8       27.36       20.23      3.02 o 
   3 -10   8        1.35       -1.19      3.33 o 
   4 -10   8       21.75       22.92      8.87 o 
   5 -10   8       15.25       19.14      3.83 o 
   6 -10   8       64.17       73.76      6.16 o 
  -8  -9   8       19.33       25.41      5.34 o 
  -7  -9   8      138.31      136.45     10.15 o 
  -6  -9   8        0.11       -2.32      2.32 o 
  -5  -9   8      284.63      291.71      9.32 o 
  -4  -9   8       23.93       22.20      3.51 o 
  -3  -9   8      189.47      200.11      8.18 o 
  -2  -9   8      130.09      135.31      6.48 o 
  -1  -9   8       69.76       67.80      3.97 o 
   0  -9   8       50.16       51.19      3.71 o 
   1  -9   8      114.75      103.46      4.92 o 
   2  -9   8        4.92        6.48      2.05 o 
   3  -9   8       95.86      102.62      5.94 o 
   4  -9   8      199.62      194.05      8.22 o 
   5  -9   8       17.48       21.11      4.28 o 
   6  -9   8      223.06      236.01      7.24 o 
  -9  -8   8       10.16        5.79      6.13 o 
  -8  -8   8       79.83       87.38     18.38 o 
  -7  -8   8       11.02       16.53      4.34 o 
  -6  -8   8      254.92      270.08      8.61 o 
  -5  -8   8        0.44       -0.87      2.66 o 
  -4  -8   8       20.30       18.86      4.21 o 
  -3  -8   8     1179.22     1165.89     19.80 o 
  -2  -8   8       35.98       33.25      4.36 o 
  -1  -8   8      248.78      250.39      6.35 o 
   0  -8   8        9.67        9.33      2.12 o 
   1  -8   8        1.82        2.19      1.49 o 
   2  -8   8       24.02       26.56      1.96 o 
   3  -8   8       12.70        8.29      2.24 o 
   4  -8   8       15.84       14.16      2.22 o 
   5  -8   8       10.95       16.58      2.42 o 
   6  -8   8      129.83      140.79      5.37 o 
   7  -8   8       24.17       23.64      3.41 o 
 -10  -7   8       91.41       92.84     12.97 o 
  -9  -7   8      190.67      184.20     15.23 o 
  -8  -7   8       34.48       39.87     11.82 o 
  -7  -7   8     1262.96     1315.11     28.07 o 
  -6  -7   8      187.17      190.02      6.87 o 
  -5  -7   8        1.44        0.55      2.52 o 
  -4  -7   8        1.42       -0.90      2.37 o 
  -3  -7   8      367.95      342.01     11.61 o 
  -2  -7   8       11.53        6.29      2.40 o 
  -1  -7   8     1031.90      981.14     11.82 o 
   0  -7   8       52.39       57.18      2.34 o 
   1  -7   8      227.12      219.87      4.16 o 
   2  -7   8      273.78      287.39      5.87 o 
   3  -7   8        1.38        2.64      1.70 o 
   4  -7   8       51.05       50.71      3.40 o 
   5  -7   8        8.58        7.87      2.23 o 
   6  -7   8        0.08        0.64      2.02 o 
   7  -7   8        2.64        1.97      2.05 o 
 -11  -6   8       60.54       66.50     11.57 o 
 -10  -6   8       20.47        3.47      5.92 o 
  -9  -6   8       99.22       84.09     11.85 o 
  -8  -6   8      295.17      298.94      8.39 o 
  -7  -6   8      119.28      127.21      5.56 o 
  -6  -6   8        1.54       -0.08      2.50 o 
  -5  -6   8     1004.59      990.24     15.89 o 
  -4  -6   8      455.09      441.59      9.20 o 
  -3  -6   8      540.62      563.19     10.54 o 
  -2  -6   8      978.64      977.24      9.40 o 
  -1  -6   8      457.19      442.61      5.63 o 
   0  -6   8        9.17       10.41      1.35 o 
   1  -6   8       27.03       24.61      2.16 o 
   2  -6   8      306.81      298.52      9.11 o 
   3  -6   8      578.49      586.90      9.32 o 
   4  -6   8      351.41      375.15      9.72 o 
   5  -6   8        1.39       -0.42      1.84 o 
   6  -6   8        9.10       11.06      2.42 o 
   7  -6   8       40.99       42.11      6.28 o 
 -11  -5   8       92.87       86.96      7.52 o 
 -10  -5   8       99.42      105.89      7.85 o 
  -9  -5   8      102.73       98.78     12.15 o 
  -8  -5   8        1.54        5.58      2.21 o 
  -7  -5   8      211.30      208.97      9.46 o 
  -6  -5   8      302.28      296.58      7.73 o 
  -5  -5   8      174.83      182.53      5.95 o 
  -4  -5   8       84.36       87.01      4.10 o 
  -3  -5   8      572.45      572.43      7.76 o 
  -2  -5   8      415.33      398.77      5.25 o 
  -1  -5   8        0.95        0.97      0.97 o 
   0  -5   8     1417.07     1459.93     13.40 o 
   1  -5   8     1046.04     1060.51     10.67 o 
   2  -5   8       74.56       69.48      4.62 o 
   3  -5   8        0.15        0.58      1.53 o 
   4  -5   8       15.02       12.98      2.24 o 
   5  -5   8      462.95      488.78      9.06 o 
   6  -5   8        4.41        8.41      2.22 o 
   7  -5   8        5.37        0.51      1.90 o 
 -12  -4   8        6.14        4.04      3.60 o 
 -11  -4   8        2.11        0.72      3.28 o 
 -10  -4   8      248.39      256.01     26.79 o 
  -9  -4   8       91.52       79.68      7.30 o 
  -8  -4   8       36.94       37.52      3.91 o 
  -7  -4   8       89.91       80.97      3.71 o 
  -6  -4   8      171.36      172.35      4.67 o 
  -5  -4   8      114.32      104.72      5.13 o 
  -4  -4   8       14.43       14.95      1.30 o 
  -3  -4   8       14.37       12.08      1.51 o 
  -2  -4   8      334.63      327.93      5.81 o 
  -1  -4   8        6.38        4.99      1.22 o 
   0  -4   8      210.64      192.87      4.25 o 
   1  -4   8      457.69      466.71      6.66 o 
   2  -4   8       78.61       85.00      3.91 o 
   3  -4   8       62.36       54.55      3.42 o 
   4  -4   8        0.69        1.20      1.76 o 
   5  -4   8        2.23        0.05      1.77 o 
   6  -4   8        4.10        2.57      1.98 o 
   7  -4   8      180.46      182.35      6.09 o 
 -12  -3   8      119.30      128.07      7.93 o 
 -11  -3   8      150.80      161.15      8.03 o 
 -10  -3   8      137.98      140.93      6.13 o 
  -9  -3   8       47.16       42.74      3.85 o 
  -8  -3   8      128.32      131.73      4.58 o 
  -7  -3   8       39.04       38.59      4.09 o 
  -6  -3   8      186.77      175.95      4.86 o 
  -5  -3   8      236.49      244.88      5.02 o 
  -4  -3   8      557.65      547.90      7.97 o 
  -3  -3   8       35.46       32.43      2.94 o 
  -2  -3   8       99.15       93.09      2.96 o 
  -1  -3   8      255.82      277.13      4.56 o 
   0  -3   8       76.98       80.27      3.05 o 
   1  -3   8      202.17      192.81      4.46 o 
   2  -3   8      312.34      303.48      6.51 o 
   3  -3   8     1162.92     1182.15     15.16 o 
   4  -3   8      198.42      206.98      6.35 o 
   5  -3   8       13.54        9.41      2.26 o 
   6  -3   8      336.92      305.11      6.91 o 
   7  -3   8        8.21        5.38      2.16 o 
 -12  -2   8        6.22        2.60      2.50 o 
 -11  -2   8       80.02       91.58      7.81 o 
 -10  -2   8       17.47       20.21      2.94 o 
  -9  -2   8      167.93      180.26     10.20 o 
  -8  -2   8     1766.52     1759.47     21.26 o 
  -7  -2   8      388.03      409.68      7.89 o 
  -6  -2   8      123.27      127.52      6.14 o 
  -5  -2   8       36.73       38.34      2.49 o 
  -4  -2   8      178.58      171.18      4.33 o 
  -3  -2   8     2064.15     2139.39     23.70 o 
  -2  -2   8      332.73      308.01      5.90 o 
  -1  -2   8      144.72      152.97      3.80 o 
   0  -2   8        1.77        1.53      1.28 o 
   1  -2   8       17.19       11.81      1.56 o 
   2  -2   8      865.81      823.51     11.75 o 
   3  -2   8      126.35      117.87      5.05 o 
   4  -2   8      412.38      373.83      7.23 o 
   5  -2   8       51.39       49.93      3.36 o 
   6  -2   8      288.74      305.93      7.03 o 
 -12  -1   8        6.06        9.07      2.73 o 
 -11  -1   8        2.58        5.43      2.35 o 
 -10  -1   8       19.30       13.07      3.19 o 
  -9  -1   8       13.89       13.78      2.44 o 
  -8  -1   8      172.10      148.74      5.06 o 
  -7  -1   8       33.51       33.47      2.87 o 
  -6  -1   8     1060.56     1015.70     12.54 o 
  -5  -1   8       61.73       69.24      3.31 o 
  -4  -1   8      640.91      655.12      9.33 o 
  -3  -1   8      180.88      180.84      6.97 o 
  -2  -1   8        3.26        3.92      1.39 o 
  -1  -1   8      747.08      707.02      9.89 o 
   0  -1   8      115.24      100.61      4.66 o 
   1  -1   8       13.05       14.74      2.24 o 
   2  -1   8       56.06       57.66      4.01 o 
   3  -1   8      239.12      250.18      5.70 o 
   4  -1   8       29.89       37.72      3.68 o 
   5  -1   8        1.00        1.83      1.82 o 
   6  -1   8       24.36       34.14      3.18 o 
 -13   0   8       62.32       59.88      5.04 o 
 -12   0   8       40.91       39.72      4.01 o 
 -11   0   8       37.69       36.45      3.76 o 
 -10   0   8        7.36        4.93      2.21 o 
  -9   0   8       49.65       54.63      3.90 o 
  -8   0   8        8.56        5.41      2.19 o 
  -7   0   8      482.75      494.20      9.16 o 
  -6   0   8        0.58        0.86      1.37 o 
  -5   0   8     1305.17     1288.69     15.13 o 
  -4   0   8     1123.96     1076.79     13.28 o 
  -3   0   8      291.92      299.88      6.06 o 
  -2   0   8        8.01       10.67      1.75 o 
  -1   0   8       34.47       37.38      2.64 o 
   0   0   8        1.31        1.76      1.37 o 
   1   0   8      267.29      243.44      5.55 o 
   2   0   8      312.01      302.61      9.29 o 
   3   0   8       38.97       38.00      3.10 o 
   4   0   8      187.36      185.55      5.86 o 
   5   0   8        4.20        7.16      2.36 o 
 -13   1   8       27.77       33.17      4.13 o 
 -12   1   8       40.98       47.95      5.35 o 
 -11   1   8      145.17      139.72     11.28 o 
 -10   1   8      289.65      264.37      7.53 o 
  -9   1   8       29.53       36.14      5.03 o 
  -8   1   8       10.91        4.99      1.84 o 
  -7   1   8      175.77      171.69      4.87 o 
  -6   1   8      479.97      475.60      8.15 o 
  -5   1   8     1961.57     1893.49     22.66 o 
  -4   1   8        3.24        1.29      1.39 o 
  -3   1   8      435.90      399.40      7.93 o 
  -2   1   8      174.12      164.17      5.97 o 
  -1   1   8      830.15      820.29     11.45 o 
   0   1   8        3.78        3.17      1.56 o 
   1   1   8      143.41      145.40      5.86 o 
   2   1   8      117.85      117.58      6.81 o 
   3   1   8        3.91        4.19      2.27 o 
   4   1   8      106.97      113.49      5.24 o 
   5   1   8        1.14       -0.02      2.05 o 
 -12   2   8      153.10      151.45      9.33 o 
 -11   2   8        6.63        0.93      3.33 o 
 -10   2   8       50.65       47.63      4.02 o 
  -9   2   8        3.79        3.23      1.91 o 
  -8   2   8       64.54       66.43      4.18 o 
  -7   2   8       47.47       44.83      3.14 o 
  -6   2   8      166.58      163.33      4.88 o 
  -5   2   8      807.46      812.05     12.69 o 
  -4   2   8       18.02       16.36      2.47 o 
  -3   2   8      129.63      122.91      4.38 o 
  -2   2   8     1219.39     1150.13     14.65 o 
  -1   2   8      815.05      771.55     11.90 o 
   0   2   8      138.08      120.55      4.62 o 
   1   2   8      116.45      113.75      4.50 o 
   2   2   8        8.98        9.43      2.59 o 
   3   2   8      286.30      275.77      7.96 o 
   4   2   8      162.57      164.45      6.82 o 
 -12   3   8      254.49      279.88      8.65 o 
 -11   3   8        5.00        5.95      2.56 o 
 -10   3   8       91.29       96.38      6.14 o 
  -9   3   8        0.02        2.75      2.03 o 
  -8   3   8       32.48       32.60      5.84 o 
  -7   3   8       52.47       57.95      3.60 o 
  -6   3   8      809.65      746.73     15.31 o 
  -5   3   8       41.65       32.00      3.14 o 
  -4   3   8       16.00       13.74      2.12 o 
  -3   3   8      294.53      312.66      6.86 o 
  -2   3   8      253.80      256.88      6.26 o 
  -1   3   8       25.18       38.31      3.00 o 
   0   3   8      263.19      274.16      6.90 o 
   1   3   8       42.11       37.85      3.62 o 
   2   3   8       47.28       38.44      4.35 o 
   3   3   8        0.01       -0.47      2.17 o 
 -12   4   8       42.23       41.44      5.22 o 
 -11   4   8      255.93      256.73      9.68 o 
 -10   4   8       60.93       68.71      5.99 o 
  -9   4   8       42.64       42.83      4.85 o 
  -8   4   8       84.21       92.06      4.66 o 
  -7   4   8        1.68        2.21      1.84 o 
  -6   4   8        0.33       -0.78      1.58 o 
  -5   4   8        4.45        4.31      1.84 o 
  -4   4   8     1115.94     1104.23     14.98 o 
  -3   4   8        0.06       -1.06      1.62 o 
  -2   4   8      471.19      439.00      8.61 o 
  -1   4   8      151.30      156.39      8.06 o 
   0   4   8      162.89      162.12      7.30 o 
   1   4   8        0.00       -0.13      2.20 o 
   2   4   8       40.21       47.93      4.28 o 
 -11   5   8        5.35        3.00      3.05 o 
 -10   5   8       48.18       56.44      5.66 o 
  -9   5   8      657.33      662.72     15.62 o 
  -8   5   8        2.09        1.07      1.99 o 
  -7   5   8        0.76        1.65      1.81 o 
  -6   5   8       28.24       32.29      3.06 o 
  -5   5   8       41.95       35.29      3.14 o 
  -4   5   8      113.75      120.94      6.47 o 
  -3   5   8      222.19      228.13      6.38 o 
  -2   5   8      689.57      677.89     16.62 o 
  -1   5   8       66.39       64.39      4.34 o 
   0   5   8      202.55      200.29      7.46 o 
   1   5   8       14.47       14.50      3.03 o 
 -10   6   8       34.63       25.13      4.31 o 
  -9   6   8        0.25        2.59      3.07 o 
  -8   6   8        3.99        0.99      1.86 o 
  -7   6   8       12.82       16.22      2.47 o 
  -6   6   8       62.37       67.82      5.06 o 
  -5   6   8       12.59       15.42      2.64 o 
  -4   6   8      122.26      115.62      5.52 o 
  -3   6   8        4.28        2.54      2.00 o 
  -2   6   8      245.88      259.41      7.46 o 
  -1   6   8      170.86      165.45      6.15 o 
   0   6   8      286.68      281.84      8.35 o 
  -9   7   8       75.60       87.99      9.61 o 
  -8   7   8       10.77       11.13      2.34 o 
  -7   7   8       18.70       17.82      2.73 o 
  -6   7   8       40.49       35.54      3.86 o 
  -5   7   8       31.10       25.58      3.15 o 
  -4   7   8       13.61        9.59      2.73 o 
  -3   7   8      252.55      274.05      7.58 o 
  -2   7   8        1.07       -1.92      1.92 o 
  -4 -12   9        5.38        3.70      2.68 o 
  -3 -12   9       27.79       26.56      3.74 o 
  -2 -12   9      118.70      121.99      7.79 o 
  -1 -12   9       66.73       63.80      5.82 o 
   0 -12   9        8.06       11.48      3.40 o 
   1 -12   9       60.74       64.31     14.26 o 
   2 -12   9       78.50       61.23     11.23 o 
   3 -12   9        0.82       -1.88      3.51 o 
  -6 -11   9       11.50        5.15      4.06 o 
  -5 -11   9        8.10        5.18      2.72 o 
  -4 -11   9       39.24       33.44      3.90 o 
  -3 -11   9        1.30       -0.13      5.09 o 
  -2 -11   9        8.14       10.24      3.22 o 
  -1 -11   9       19.10       13.63      3.39 o 
   0 -11   9      110.99      101.29      6.70 o 
   1 -11   9      306.85      302.34     11.88 o 
   2 -11   9       89.23       71.16     12.63 o 
   3 -11   9       13.38       12.26      4.52 o 
   4 -11   9        4.72        5.76      4.24 o 
  -7 -10   9        0.01        0.22      3.74 o 
  -6 -10   9      447.38      473.73     16.90 o 
  -5 -10   9      359.06      351.65     13.68 o 
  -4 -10   9        1.93        6.64      2.97 o 
  -3 -10   9        9.92       10.39      4.05 o 
  -2 -10   9       23.28       25.31      3.85 o 
  -1 -10   9       67.25       61.74      5.30 o 
   0 -10   9      207.39      191.73     10.78 o 
   1 -10   9      197.67      195.26      7.59 o 
   2 -10   9        4.34       -1.30      3.58 o 
   3 -10   9      208.77      234.08     12.22 o 
   4 -10   9        4.97       19.95      7.38 o 
   5 -10   9       13.12       10.66      4.46 o 
  -8  -9   9       12.30       14.44      4.82 o 
  -7  -9   9       14.82       10.61      4.36 o 
  -6  -9   9        9.72       16.28      4.65 o 
  -5  -9   9        0.12        1.72      3.02 o 
  -4  -9   9       36.10       48.67      5.21 o 
  -3  -9   9       65.71       68.29      8.88 o 
  -2  -9   9       30.30       35.51      6.66 o 
  -1  -9   9       81.15       89.83      5.92 o 
   0  -9   9       29.26       25.00      2.95 o 
   1  -9   9        5.11        5.75      2.26 o 
   2  -9   9      124.58      114.41     10.29 o 
   3  -9   9       25.99       32.09      6.66 o 
   4  -9   9        9.83       13.62      3.36 o 
   5  -9   9       14.47       27.68      4.17 o 
  -9  -8   9        4.59        4.30      5.77 o 
  -8  -8   9       14.07        7.03      7.13 o 
  -7  -8   9       38.59       49.25      6.32 o 
  -6  -8   9      347.42      343.58     10.07 o 
  -5  -8   9       96.94       97.80     16.85 o 
  -4  -8   9        1.21        1.65      3.03 o 
  -3  -8   9      104.32       85.65      6.28 o 
  -2  -8   9       61.04       53.43      4.60 o 
  -1  -8   9        7.65        7.88      2.94 o 
   0  -8   9      155.32      166.69      5.55 o 
   1  -8   9       37.76       42.95      6.10 o 
   2  -8   9       32.76       33.02      3.04 o 
   3  -8   9        6.69        8.85      2.32 o 
   4  -8   9      307.96      328.79      7.43 o 
   5  -8   9        0.50        1.73      2.06 o 
   6  -8   9        1.63       -1.18      2.02 o 
 -10  -7   9      162.69      148.13     16.79 o 
  -9  -7   9       88.59       83.12     12.32 o 
  -8  -7   9       58.73       64.30      7.04 o 
  -7  -7   9      400.15      392.24     14.00 o 
  -6  -7   9      112.27       94.62      7.98 o 
  -5  -7   9       22.99       20.36      4.26 o 
  -4  -7   9       14.55       20.22      4.12 o 
  -3  -7   9       18.23       14.28      3.85 o 
  -2  -7   9        2.33        3.24      2.23 o 
  -1  -7   9      101.70       96.72      3.79 o 
   0  -7   9        4.99        4.08      1.46 o 
   1  -7   9      131.72      126.56      4.74 o 
   2  -7   9      275.67      273.55     10.30 o 
   3  -7   9      105.05      108.99      4.69 o 
   4  -7   9      115.28      117.28      5.53 o 
   5  -7   9        3.33       -0.10      2.01 o 
   6  -7   9       40.54       44.08      3.77 o 
 -10  -6   9       43.41       39.72      9.80 o 
  -9  -6   9      141.26      148.14     15.83 o 
  -8  -6   9       78.95      103.25      8.14 o 
  -7  -6   9       86.72       83.71      5.13 o 
  -6  -6   9       15.65        8.27      4.56 o 
  -5  -6   9      614.51      605.94     11.93 o 
  -4  -6   9       58.87       47.39      3.79 o 
  -3  -6   9        0.07        0.14      1.75 o 
  -2  -6   9      362.99      373.66      6.53 o 
  -1  -6   9      159.90      150.67      5.91 o 
   0  -6   9      272.77      280.91      4.83 o 
   1  -6   9      127.11      132.65      4.19 o 
   2  -6   9        0.09       -0.66      1.52 o 
   3  -6   9       59.71       63.03      4.34 o 
   4  -6   9       54.81       51.99      3.72 o 
   5  -6   9       15.99       17.73      2.67 o 
   6  -6   9       98.72      103.60      5.26 o 
 -11  -5   9       24.11       22.50      4.94 o 
 -10  -5   9       24.83       14.19      3.98 o 
  -9  -5   9      117.80      117.21     12.27 o 
  -8  -5   9        2.11        0.52      2.06 o 
  -7  -5   9        0.29        2.16      2.07 o 
  -6  -5   9       75.90       74.14      4.79 o 
  -5  -5   9      500.91      468.41     11.54 o 
  -4  -5   9      544.70      529.22     10.96 o 
  -3  -5   9      157.51      147.43      5.85 o 
  -2  -5   9       12.03       14.88      1.53 o 
  -1  -5   9      133.50      133.90      3.39 o 
   0  -5   9      429.39      434.54      6.67 o 
   1  -5   9      561.34      577.51      9.15 o 
   2  -5   9       82.46       89.77      4.27 o 
   3  -5   9       87.04       81.93      4.21 o 
   4  -5   9       71.05       73.37      4.17 o 
   5  -5   9        6.50        4.60      2.16 o 
   6  -5   9       15.41       11.88      2.58 o 
 -11  -4   9      178.82      169.64     27.83 o 
 -10  -4   9       13.98       10.60      5.28 o 
  -9  -4   9      281.16      300.98     11.20 o 
  -8  -4   9       58.26       60.28      4.57 o 
  -7  -4   9       47.85       45.99      5.28 o 
  -6  -4   9      112.93      114.12      5.12 o 
  -5  -4   9      107.68       96.12      4.01 o 
  -4  -4   9        1.25        1.14      1.15 o 
  -3  -4   9       79.91       72.20      2.78 o 
  -2  -4   9      228.75      229.23      4.31 o 
  -1  -4   9      189.53      196.88      4.05 o 
   0  -4   9        9.85        7.76      1.53 o 
   1  -4   9      173.92      164.04      6.37 o 
   2  -4   9       24.85       25.74      2.66 o 
   3  -4   9      746.95      752.22     11.68 o 
   4  -4   9      210.29      208.94      6.16 o 
   5  -4   9        4.76        5.89      2.14 o 
   6  -4   9        7.10        4.03      2.06 o 
 -12  -3   9       56.53       37.93      6.09 o 
 -11  -3   9        8.67       11.80      4.48 o 
 -10  -3   9      205.84      203.15      9.57 o 
  -9  -3   9       35.84       43.03      4.32 o 
  -8  -3   9      236.05      259.73      6.52 o 
  -7  -3   9      493.00      481.42      8.92 o 
  -6  -3   9       95.96      103.07      4.50 o 
  -5  -3   9        6.57        4.98      1.57 o 
  -4  -3   9       86.88       87.47      3.77 o 
  -3  -3   9      539.84      519.68     12.95 o 
  -2  -3   9      461.60      446.99      6.28 o 
  -1  -3   9       48.97       57.56      2.85 o 
   0  -3   9      152.34      150.86      4.05 o 
   1  -3   9       25.53       26.66      3.41 o 
   2  -3   9      182.13      191.22      7.39 o 
   3  -3   9      651.54      606.59     13.85 o 
   4  -3   9        2.04        2.39      2.02 o 
   5  -3   9       97.03       95.74      4.66 o 
 -12  -2   9       33.67       33.31      5.76 o 
 -11  -2   9      127.58      112.07      6.70 o 
 -10  -2   9      248.25      256.27      8.45 o 
  -9  -2   9       26.84       31.40      3.67 o 
  -8  -2   9       72.10       79.59      5.17 o 
  -7  -2   9      401.29      387.45      8.06 o 
  -6  -2   9     1120.85     1109.39     16.07 o 
  -5  -2   9        0.01       -0.84      1.41 o 
  -4  -2   9       40.61       42.78      2.91 o 
  -3  -2   9        1.19        0.63      1.42 o 
  -2  -2   9        1.80       -0.32      1.31 o 
  -1  -2   9      600.58      572.26      9.02 o 
   0  -2   9       19.47       15.12      2.00 o 
   1  -2   9       21.46       26.12      2.65 o 
   2  -2   9       14.77       13.45      2.36 o 
   3  -2   9       29.56       40.39      3.35 o 
   4  -2   9       77.09       62.50      3.72 o 
   5  -2   9        4.12        4.91      2.10 o 
 -12  -1   9       20.61       21.84      3.38 o 
 -11  -1   9       89.58       85.40      6.14 o 
 -10  -1   9      809.72      831.96     16.35 o 
  -9  -1   9      120.70      102.54      6.15 o 
  -8  -1   9      193.76      191.78      7.66 o 
  -7  -1   9       19.15       18.73      2.46 o 
  -6  -1   9        1.78        3.08      1.54 o 
  -5  -1   9      102.52      124.26      4.42 o 
  -4  -1   9     1328.08     1310.80     21.48 o 
  -3  -1   9      131.04      114.44      5.48 o 
  -2  -1   9       61.00       54.46      3.23 o 
  -1  -1   9      901.86      840.88     11.70 o 
   0  -1   9      300.02      283.39      6.92 o 
   1  -1   9       40.28       37.80      3.52 o 
   2  -1   9      179.29      169.24      6.11 o 
   3  -1   9       88.87       85.77      6.94 o 
   4  -1   9       58.28       65.69      4.35 o 
   5  -1   9        0.16        3.13      2.28 o 
 -12   0   9        2.14        5.21      2.60 o 
 -11   0   9       47.39       46.83      5.42 o 
 -10   0   9        4.65        8.07      2.89 o 
  -9   0   9       21.58       23.71      4.31 o 
  -8   0   9     1077.21     1072.33     15.72 o 
  -7   0   9       97.61       89.94      4.77 o 
  -6   0   9       51.49       49.88      3.96 o 
  -5   0   9     1275.34     1238.93     15.32 o 
  -4   0   9       71.79       85.48      4.10 o 
  -3   0   9        1.76        2.23      1.51 o 
  -2   0   9       14.91       11.05      2.29 o 
  -1   0   9       41.08       35.85      2.86 o 
   0   0   9      164.88      149.72      5.62 o 
   1   0   9      221.89      225.44      6.95 o 
   2   0   9       36.95       33.89      3.56 o 
   3   0   9        3.47        1.06      1.97 o 
   4   0   9      244.23      256.46      7.28 o 
 -12   1   9       70.21       72.33      5.31 o 
 -11   1   9       15.13       18.16      3.31 o 
 -10   1   9       51.14       44.67      4.76 o 
  -9   1   9      274.58      280.78      9.16 o 
  -8   1   9        6.80        7.59      2.62 o 
  -7   1   9      181.81      192.54      5.40 o 
  -6   1   9      211.81      191.25      5.40 o 
  -5   1   9        9.62        6.94      2.58 o 
  -4   1   9        4.11        0.02      1.47 o 
  -3   1   9      157.01      142.89      4.71 o 
  -2   1   9       53.90       61.48      3.65 o 
  -1   1   9      389.30      367.68      7.55 o 
   0   1   9      309.29      313.43      6.97 o 
   1   1   9        9.51        6.78      2.47 o 
   2   1   9      105.29      108.63      5.89 o 
   3   1   9        5.92        8.12      2.79 o 
   4   1   9        1.66        2.21      2.26 o 
 -12   2   9        2.68        3.39      2.73 o 
 -11   2   9       58.33       59.87      4.79 o 
 -10   2   9       14.81       17.94      5.76 o 
  -9   2   9      105.79       94.65      6.51 o 
  -8   2   9       35.51       34.35      3.67 o 
  -7   2   9        6.19       10.18      2.06 o 
  -6   2   9       18.75       16.33      2.38 o 
  -5   2   9      427.66      433.55      8.41 o 
  -4   2   9      503.63      489.05      9.38 o 
  -3   2   9       20.24       18.14      2.40 o 
  -2   2   9       80.02       65.07      3.85 o 
  -1   2   9       76.33       81.14      4.26 o 
   0   2   9        1.06       -0.27      1.89 o 
   1   2   9        0.06       -1.59      2.24 o 
   2   2   9      407.78      442.20     10.49 o 
   3   2   9       52.44       56.79      4.68 o 
 -12   3   9       71.44       75.69      6.59 o 
 -11   3   9        0.06       -2.55      2.55 o 
 -10   3   9       23.51       30.74      4.54 o 
  -9   3   9      948.49      969.10     19.23 o 
  -8   3   9        0.91        1.30      2.06 o 
  -7   3   9      179.35      168.50      5.46 o 
  -6   3   9      112.71      115.34      6.10 o 
  -5   3   9       85.33       81.19      4.38 o 
  -4   3   9       84.77      102.80      4.95 o 
  -3   3   9       12.13       15.60      2.39 o 
  -2   3   9       46.90       48.32      3.58 o 
  -1   3   9       92.85       92.33      4.69 o 
   0   3   9       55.83       51.44      4.41 o 
   1   3   9      109.16      112.25      6.23 o 
   2   3   9        0.96        3.73      2.50 o 
 -11   4   9       18.93       13.88      3.78 o 
 -10   4   9        5.88        3.41      3.56 o 
  -9   4   9       77.70       76.43      6.44 o 
  -8   4   9       46.50       45.53      4.11 o 
  -7   4   9      648.21      646.86     11.25 o 
  -6   4   9      289.67      300.28      7.49 o 
  -5   4   9      395.00      406.67     10.25 o 
  -4   4   9       83.31       79.87      4.56 o 
  -3   4   9        1.98        2.36      1.90 o 
  -2   4   9        3.07        5.67      2.05 o 
  -1   4   9      108.55      117.89      5.32 o 
   0   4   9      123.96      118.67      6.52 o 
   1   4   9        5.81        5.97      2.68 o 
 -10   5   9       69.13       74.85      6.70 o 
  -9   5   9        0.74        2.35      3.00 o 
  -8   5   9       69.55       68.57      4.60 o 
  -7   5   9       33.11       40.69      3.70 o 
  -6   5   9      344.69      377.43      8.67 o 
  -5   5   9      237.02      260.30      7.24 o 
  -4   5   9      482.70      467.75      9.70 o 
  -3   5   9      205.78      219.09      6.67 o 
  -2   5   9        7.76        8.87      2.85 o 
  -1   5   9        3.88        4.62      2.20 o 
  -9   6   9       83.25       87.16      8.77 o 
  -8   6   9       92.33       83.09      5.18 o 
  -7   6   9        7.49        4.81      2.87 o 
  -6   6   9       21.75       21.21      3.08 o 
  -5   6   9       80.18       83.76      5.06 o 
  -4   6   9      149.46      161.85      6.57 o 
  -3   6   9       41.46       46.20      4.03 o 
  -2   6   9      293.29      318.16      8.33 o 
  -3 -12  10       23.53       25.22      4.56 o 
  -2 -12  10       10.73        6.95      3.44 o 
  -1 -12  10        7.74        4.93      3.26 o 
   0 -12  10        0.09        3.62      3.05 o 
  -5 -11  10        1.84       -0.54      2.46 o 
  -4 -11  10       43.46       40.22      5.02 o 
  -3 -11  10       32.02       38.22      6.45 o 
  -2 -11  10        0.92        3.37      2.98 o 
  -1 -11  10       51.12       57.39      5.58 o 
   0 -11  10       66.56       57.12      5.50 o 
   1 -11  10       59.43       47.85      9.77 o 
   2 -11  10       19.45       21.49      4.93 o 
  -7 -10  10      131.74      154.72     11.65 o 
  -6 -10  10       85.38       98.94      9.34 o 
  -5 -10  10        5.48        5.84      3.09 o 
  -4 -10  10       24.60       29.89      4.39 o 
  -3 -10  10      102.18       94.62      7.41 o 
  -2 -10  10        0.24       -1.09      2.51 o 
  -1 -10  10       43.15       41.28      4.54 o 
   0 -10  10        9.88        6.60      3.00 o 
   1 -10  10      181.14      210.93     10.26 o 
   2 -10  10       14.85        9.62      5.57 o 
   3 -10  10       19.94       22.04      5.10 o 
  -8  -9  10       31.30       24.90      5.79 o 
  -7  -9  10      298.75      290.13     25.07 o 
  -6  -9  10       10.46        2.86      3.61 o 
  -5  -9  10      114.00      122.09      9.63 o 
  -4  -9  10       69.72       78.46      7.33 o 
  -3  -9  10       58.85       55.61      6.63 o 
  -2  -9  10        6.36        9.72      2.91 o 
  -1  -9  10       73.55       75.70      5.66 o 
   0  -9  10       46.91       48.21      5.66 o 
   1  -9  10       67.55       62.49      6.65 o 
   2  -9  10       71.78       81.65      7.52 o 
   3  -9  10        2.10        1.49      3.64 o 
   4  -9  10      121.07      138.36     10.30 o 
  -9  -8  10       15.35       10.46      6.89 o 
  -8  -8  10       34.82       28.89      5.59 o 
  -7  -8  10       18.61       18.73      4.71 o 
  -6  -8  10       20.22       21.91      4.58 o 
  -5  -8  10      161.15      168.48     22.76 o 
  -4  -8  10       76.80       66.18      5.37 o 
  -3  -8  10      303.09      325.63     14.12 o 
  -2  -8  10        1.48       -0.09      2.15 o 
  -1  -8  10       67.92       74.72      7.30 o 
   0  -8  10      161.63      166.50      6.61 o 
   1  -8  10        1.54        0.92      3.10 o 
   2  -8  10        3.54        0.80      4.57 o 
   3  -8  10        3.28        3.25      3.29 o 
   4  -8  10       28.44       28.85      3.19 o 
 -10  -7  10        0.59       -1.40      5.33 o 
  -9  -7  10        0.98        4.48      3.74 o 
  -8  -7  10       97.58       95.19      8.44 o 
  -7  -7  10      200.31      183.37     10.12 o 
  -6  -7  10        5.42        1.14      3.09 o 
  -5  -7  10        0.55        1.63      2.97 o 
  -4  -7  10       90.54      101.06      7.97 o 
  -3  -7  10       48.85       42.87      4.33 o 
  -2  -7  10      164.62      148.20      7.37 o 
  -1  -7  10       45.35       43.15      2.93 o 
   0  -7  10      324.04      327.12      8.71 o 
   1  -7  10      136.84      138.74      5.42 o 
   2  -7  10       55.48       67.91      3.88 o 
   3  -7  10       10.49       10.22      2.33 o 
   4  -7  10       61.35       55.89      5.06 o 
   5  -7  10       48.08       58.15      4.28 o 
 -10  -6  10        4.51        1.85      5.40 o 
  -9  -6  10      122.04      133.94     26.57 o 
  -8  -6  10      134.23      128.76      9.44 o 
  -7  -6  10        1.22        2.36      4.78 o 
  -6  -6  10      236.48      239.97      7.70 o 
  -5  -6  10        0.26       -1.65      1.93 o 
  -4  -6  10       58.64       69.97      4.76 o 
  -3  -6  10       75.36       81.24      4.43 o 
  -2  -6  10       38.73       41.36      2.81 o 
  -1  -6  10      141.22      151.94      4.02 o 
   0  -6  10      149.75      138.80      6.84 o 
   1  -6  10       10.41       11.59      2.11 o 
   2  -6  10       14.50       12.36      2.24 o 
   3  -6  10       32.04       30.15      3.05 o 
   4  -6  10      117.92      142.05      6.62 o 
   5  -6  10        6.69        7.17      2.84 o 
 -11  -5  10       72.78       71.13     12.27 o 
 -10  -5  10        0.05       -1.52      5.07 o 
  -9  -5  10       20.91       28.75      4.04 o 
  -8  -5  10        9.96        6.04      2.55 o 
  -7  -5  10      283.40      282.57      8.56 o 
  -6  -5  10      230.00      223.77     11.64 o 
  -5  -5  10        7.24       10.72      2.76 o 
  -4  -5  10      616.65      628.91     14.16 o 
  -3  -5  10        1.06        0.34      1.32 o 
  -2  -5  10      703.44      733.69      8.71 o 
  -1  -5  10       24.99       23.22      2.15 o 
   0  -5  10       36.50       33.69      2.80 o 
   1  -5  10       58.27       54.25      3.52 o 
   2  -5  10       16.50       14.87      2.44 o 
   3  -5  10       58.86       64.06      4.86 o 
   4  -5  10       49.47       44.97      3.63 o 
   5  -5  10        7.70       10.69      2.59 o 
 -11  -4  10       81.56       90.60      8.13 o 
 -10  -4  10       13.00       15.96      4.37 o 
  -9  -4  10       53.86       58.94      7.64 o 
  -8  -4  10      309.39      304.24      8.99 o 
  -7  -4  10       31.15       32.78      3.68 o 
  -6  -4  10      168.49      161.52      8.05 o 
  -5  -4  10        0.25       -0.22      1.71 o 
  -4  -4  10        9.29        5.41      1.96 o 
  -3  -4  10      184.81      180.66      4.34 o 
  -2  -4  10      208.47      229.13      4.95 o 
  -1  -4  10        0.79       -1.27      1.34 o 
   0  -4  10       88.08       92.51      4.34 o 
   1  -4  10       29.91       30.73      2.90 o 
   2  -4  10       97.52      109.61      7.15 o 
   3  -4  10      269.15      275.14      7.13 o 
   4  -4  10       75.08       70.90      4.51 o 
 -11  -3  10       43.44       50.68      9.11 o 
 -10  -3  10      100.95       93.40      8.04 o 
  -9  -3  10       14.92       16.15      4.04 o 
  -8  -3  10        4.70        3.86      1.99 o 
  -7  -3  10       53.34       48.18      3.53 o 
  -6  -3  10      195.67      215.83      6.25 o 
  -5  -3  10       31.94       29.72      3.14 o 
  -4  -3  10     1233.33     1158.54     14.51 o 
  -3  -3  10       24.09       18.16      2.28 o 
  -2  -3  10        0.03        0.22      1.39 o 
  -1  -3  10      606.64      564.76      8.39 o 
   0  -3  10       21.11       19.70      2.55 o 
   1  -3  10       25.71       24.52      2.73 o 
   2  -3  10       85.26       86.40      5.18 o 
   3  -3  10       45.70       51.42      3.89 o 
   4  -3  10        1.81        0.33      1.96 o 
 -12  -2  10      215.84      226.00     15.13 o 
 -11  -2  10        9.58        7.19      4.58 o 
 -10  -2  10      358.58      329.40     11.90 o 
  -9  -2  10      165.35      170.10      6.92 o 
  -8  -2  10       28.80       31.72      3.16 o 
  -7  -2  10       18.58       17.97      2.88 o 
  -6  -2  10       79.86       73.63      4.33 o 
  -5  -2  10     1446.21     1392.57     16.77 o 
  -4  -2  10      136.57      150.92      4.81 o 
  -3  -2  10        4.96        8.01      1.97 o 
  -2  -2  10       31.93       30.14      3.09 o 
  -1  -2  10      325.71      317.50     11.79 o 
   0  -2  10       84.47       91.94      4.57 o 
   1  -2  10      503.56      456.77     10.21 o 
   2  -2  10       23.80       26.51      3.00 o 
   3  -2  10       35.10       37.09      3.52 o 
   4  -2  10      175.60      180.30      6.64 o 
 -12  -1  10       58.27       51.05      6.35 o 
 -11  -1  10        7.07        7.29      3.22 o 
 -10  -1  10      379.11      375.97     17.18 o 
  -9  -1  10        9.29        8.37      2.96 o 
  -8  -1  10       54.36       58.38      4.12 o 
  -7  -1  10       17.90       14.37      2.52 o 
  -6  -1  10      386.78      396.39      7.81 o 
  -5  -1  10       22.71       13.71      2.19 o 
  -4  -1  10      181.28      186.43      5.38 o 
  -3  -1  10      757.53      707.20     10.92 o 
  -2  -1  10      432.13      438.73      8.32 o 
  -1  -1  10      231.94      259.12      6.37 o 
   0  -1  10        2.51        2.04      2.18 o 
   1  -1  10       46.67       50.60      4.28 o 
   2  -1  10        4.95        5.47      2.26 o 
   3  -1  10        0.38        2.31      2.22 o 
 -12   0  10      135.05      165.19      8.65 o 
 -11   0  10      108.28      113.88      7.35 o 
 -10   0  10       37.79       31.98      4.31 o 
  -9   0  10       52.90       55.62      5.08 o 
  -8   0  10      284.23      302.31      7.95 o 
  -7   0  10        0.22       -1.81      1.81 o 
  -6   0  10        6.17        4.27      1.87 o 
  -5   0  10      287.63      293.13      6.86 o 
  -4   0  10      107.05       99.78      4.63 o 
  -3   0  10      158.23      162.21      5.19 o 
  -2   0  10       30.85       29.65      2.90 o 
  -1   0  10       88.33       82.27      4.33 o 
   0   0  10      271.94      276.43      7.94 o 
   1   0  10       58.66       61.12      4.74 o 
   2   0  10        2.01        2.09      2.49 o 
   3   0  10       21.83       22.83      3.11 o 
 -12   1  10      399.86      442.77     13.05 o 
 -11   1  10       13.04       20.89      5.85 o 
 -10   1  10       33.69       40.51      4.81 o 
  -9   1  10       47.14       46.48      5.04 o 
  -8   1  10      313.16      351.35     13.90 o 
  -7   1  10      129.98      132.33      6.11 o 
  -6   1  10       18.72       17.55      2.49 o 
  -5   1  10       18.17       21.48      2.66 o 
  -4   1  10      261.59      249.85      6.54 o 
  -3   1  10       42.29       46.68      3.52 o 
  -2   1  10      112.85      115.58      5.04 o 
  -1   1  10      124.02      111.07      5.02 o 
   0   1  10       19.78       17.78      3.05 o 
   1   1  10        4.32       -0.78      2.75 o 
   2   1  10      146.72      132.07      6.89 o 
 -11   2  10      166.97      179.88      8.71 o 
 -10   2  10      295.43      338.21     11.12 o 
  -9   2  10      222.63      252.06      9.39 o 
  -8   2  10      126.30      128.71      8.60 o 
  -7   2  10        8.40       11.30      2.46 o 
  -6   2  10       26.55       28.24      3.02 o 
  -5   2  10       13.67       10.78      2.32 o 
  -4   2  10      675.96      686.48     11.49 o 
  -3   2  10      133.04      141.43      5.44 o 
  -2   2  10      861.86      820.50     12.87 o 
  -1   2  10       47.38       43.47      4.20 o 
   0   2  10      223.11      238.61     11.33 o 
   1   2  10        0.01       -1.27      2.30 o 
 -11   3  10        3.32        0.35      2.90 o 
 -10   3  10        5.17        5.49      3.30 o 
  -9   3  10       19.97       27.27      4.41 o 
  -8   3  10       40.92       40.04      4.08 o 
  -7   3  10      121.60      147.84      5.78 o 
  -6   3  10        9.24        7.01      2.30 o 
  -5   3  10       25.89       27.29      3.07 o 
  -4   3  10        0.51        0.64      1.96 o 
  -3   3  10        1.09        0.95      1.96 o 
  -2   3  10       73.34       68.73      4.42 o 
  -1   3  10       67.46       59.58      4.88 o 
   0   3  10      533.67      526.57     12.02 o 
 -10   4  10        9.52        0.64      3.19 o 
  -9   4  10      148.17      140.26      8.72 o 
  -8   4  10        2.71        3.41      2.49 o 
  -7   4  10        9.36        5.93      2.71 o 
  -6   4  10        4.37        7.11      2.32 o 
  -5   4  10        5.68        2.54      2.48 o 
  -4   4  10       13.01       12.31      2.71 o 
  -3   4  10        6.68        5.04      2.26 o 
  -2   4  10       96.13      113.85      7.72 o 
  -1   4  10        4.25        6.67      2.83 o 
  -9   5  10      184.47      197.05     10.11 o 
  -8   5  10      125.75      112.95      6.67 o 
  -7   5  10       71.80       76.73      5.02 o 
  -6   5  10       27.20       29.23      3.55 o 
  -5   5  10       10.60        6.91      3.11 o 
  -4   5  10       17.94       23.67      3.62 o 
  -3   5  10      201.49      210.32     11.49 o 
  -4 -11  11        0.00       -1.82      2.88 o 
  -3 -11  11       15.08        6.88      3.47 o 
  -2 -11  11       93.10       92.01      7.05 o 
  -1 -11  11       14.05       10.16      3.46 o 
   0 -11  11       39.11       50.37     10.38 o 
  -6 -10  11      220.02      231.22      9.58 o 
  -5 -10  11        1.91        3.12      3.15 o 
  -4 -10  11       29.51       33.31      5.01 o 
  -3 -10  11       26.48       32.73      4.65 o 
  -2 -10  11       77.34       67.91      5.92 o 
  -1 -10  11       11.23        8.85      4.04 o 
   0 -10  11       15.47        7.70      5.95 o 
   1 -10  11        0.05        2.04      4.84 o 
   2 -10  11       74.77       72.09      7.89 o 
  -7  -9  11      148.87      145.87     16.39 o 
  -6  -9  11       16.18       17.25      5.22 o 
  -5  -9  11       76.32       75.06      6.22 o 
  -4  -9  11        2.97        5.34      2.96 o 
  -3  -9  11       45.68       45.79      4.99 o 
  -2  -9  11       10.40        9.29      3.75 o 
  -1  -9  11       25.52       27.39      4.92 o 
   0  -9  11        4.39        7.92      5.46 o 
   1  -9  11        8.50        6.89      6.47 o 
   2  -9  11        0.70       -0.70      3.62 o 
  -8  -8  11        0.51        0.44      4.11 o 
  -7  -8  11       74.18       95.42      8.77 o 
  -6  -8  11        2.00        4.10      5.60 o 
  -5  -8  11       15.74       12.70      4.08 o 
  -4  -8  11       28.31       16.80      3.50 o 
  -3  -8  11      133.37      106.86      6.79 o 
  -2  -8  11       30.98       36.39      4.78 o 
  -1  -8  11        9.46       -3.10      4.41 o 
   0  -8  11      249.66      277.94     20.60 o 
   1  -8  11       61.38       58.05      6.70 o 
   2  -8  11       14.66        8.93      4.13 o 
   3  -8  11       29.82       22.56      5.22 o 
  -9  -7  11        0.05       -1.24      3.74 o 
  -8  -7  11        3.70        1.66      3.88 o 
  -7  -7  11       36.06       49.33      6.60 o 
  -6  -7  11        2.28        4.44      3.63 o 
  -5  -7  11      208.92      199.76     15.32 o 
  -4  -7  11      139.10      128.19      6.93 o 
  -3  -7  11        6.00        2.75      2.53 o 
  -2  -7  11       17.46       13.00      3.82 o 
   0  -7  11        5.63        3.70      2.70 o 
   1  -7  11      109.01      103.15      6.34 o 
   2  -7  11      149.37      173.69      5.66 o 
   3  -7  11       27.76       28.42      3.18 o 
 -10  -6  11        0.14       -4.33      5.31 o 
  -9  -6  11      322.99      321.01     13.47 o 
  -8  -6  11       18.52       20.33      8.70 o 
  -7  -6  11        1.85        6.28      3.71 o 
  -6  -6  11        0.82        0.21      3.04 o 
  -5  -6  11        6.93        2.42      2.39 o 
  -4  -6  11      129.82      141.41     12.16 o 
  -3  -6  11       60.72       61.01      4.21 o 
  -2  -6  11      207.53      230.69      7.73 o 
  -1  -6  11      229.88      227.96      9.15 o 
   0  -6  11       81.51       82.53      4.62 o 
   1  -6  11       29.65       31.88      3.51 o 
   2  -6  11        2.96        2.51      2.09 o 
   3  -6  11      410.38      434.48      9.09 o 
 -10  -5  11       22.06       17.02      7.78 o 
  -9  -5  11        1.12        2.40      2.82 o 
  -8  -5  11      206.69      210.51      8.11 o 
  -7  -5  11      319.96      312.86      9.84 o 
  -6  -5  11       56.11       52.45      4.69 o 
  -5  -5  11        0.15        1.33      2.38 o 
  -4  -5  11      144.36      121.03      6.28 o 
  -3  -5  11       18.62       21.40      3.29 o 
  -2  -5  11       10.98       11.58      1.93 o 
  -1  -5  11       13.68       15.53      2.41 o 
   0  -5  11        0.83       -1.11      1.71 o 
   1  -5  11       43.88       53.03      3.76 o 
   2  -5  11        0.12        4.23      2.20 o 
   3  -5  11       98.11       97.87      6.28 o 
 -11  -4  11      122.09       97.90      8.72 o 
 -10  -4  11       16.05       12.00      4.22 o 
  -9  -4  11       13.37       13.42      3.34 o 
  -8  -4  11      250.30      245.96      8.65 o 
  -7  -4  11        3.81        6.86      2.80 o 
  -6  -4  11      209.76      230.69      9.65 o 
  -5  -4  11       81.04       64.97      6.55 o 
  -4  -4  11      374.83      352.49      8.74 o 
  -3  -4  11        2.90        2.11      2.38 o 
  -2  -4  11       38.51       36.52      2.71 o 
  -1  -4  11        4.74        6.87      2.06 o 
   0  -4  11        0.03        0.92      1.93 o 
   1  -4  11       62.85       71.83      4.32 o 
   2  -4  11        7.65        5.33      2.53 o 
   3  -4  11      123.76      128.52      5.95 o 
 -11  -3  11       23.63       29.44      5.64 o 
 -10  -3  11      360.08      360.36     13.79 o 
  -9  -3  11       43.26       33.51      4.28 o 
  -8  -3  11      102.51      115.05      6.94 o 
  -7  -3  11        9.79       15.21      2.68 o 
  -6  -3  11        3.42        3.86      2.11 o 
  -5  -3  11      542.26      536.83     10.48 o 
  -4  -3  11      368.24      385.02      7.81 o 
  -3  -3  11       69.93       73.52      4.72 o 
  -2  -3  11      138.99      131.74      4.54 o 
  -1  -3  11      156.70      161.95      5.47 o 
   0  -3  11       85.37       72.42      4.35 o 
   1  -3  11       26.70       26.34      3.09 o 
   2  -3  11       33.37       41.60      3.72 o 
   3  -3  11       32.81       26.85      3.41 o 
 -11  -2  11       29.62       16.50      4.92 o 
 -10  -2  11       38.76       35.99      7.16 o 
  -9  -2  11        8.37        3.26      2.31 o 
  -8  -2  11      252.88      247.80      7.32 o 
  -7  -2  11        9.88       13.75      2.74 o 
  -6  -2  11      227.26      232.03      7.86 o 
  -5  -2  11      590.16      609.26     11.52 o 
  -4  -2  11       34.88       31.03      2.97 o 
  -3  -2  11       80.08       76.33      4.57 o 
  -2  -2  11        4.47        2.88      1.86 o 
  -1  -2  11       71.53       61.11      4.57 o 
   0  -2  11       35.26       30.61      3.18 o 
   1  -2  11       51.54       64.10      4.35 o 
   2  -2  11        0.11       -2.07      2.07 o 
 -11  -1  11        4.47       10.83      3.60 o 
 -10  -1  11       48.12       54.67      5.35 o 
  -9  -1  11       21.90       28.79      3.46 o 
  -8  -1  11        1.82        1.36      2.15 o 
  -7  -1  11       98.57      112.65      5.88 o 
  -6  -1  11        3.60        1.12      2.01 o 
  -5  -1  11      228.66      234.49      6.35 o 
  -4  -1  11       64.60       71.13      4.17 o 
  -3  -1  11       10.64       12.22      2.33 o 
  -2  -1  11       91.25       84.38      5.22 o 
  -1  -1  11      107.44       94.58      6.04 o 
   0  -1  11      196.72      206.31      7.27 o 
   1  -1  11       48.88       46.55      3.86 o 
   2  -1  11       28.89       29.95      3.49 o 
 -11   0  11        7.68        2.89      3.27 o 
 -10   0  11       26.04       24.03      6.52 o 
  -9   0  11      180.25      170.97      6.73 o 
  -8   0  11        1.53        1.97      2.31 o 
  -7   0  11       21.27       28.72      3.54 o 
  -6   0  11       10.87        9.67      2.33 o 
  -5   0  11      107.11      108.15      5.19 o 
  -4   0  11       21.72       11.71      2.36 o 
  -3   0  11      329.24      354.78      8.05 o 
  -2   0  11        0.06       -0.58      1.79 o 
  -1   0  11       15.12       12.25      2.91 o 
   0   0  11       84.84       88.72      5.76 o 
   1   0  11       11.34        9.62      2.96 o 
 -11   1  11        9.68        6.67      4.11 o 
 -10   1  11       19.97       17.11      4.08 o 
  -9   1  11       56.79       49.60      5.38 o 
  -8   1  11        4.94        1.76      2.28 o 
  -7   1  11      431.49      428.06     12.17 o 
  -6   1  11        2.01        3.80      2.06 o 
  -5   1  11      133.96      137.19      5.81 o 
  -4   1  11      175.75      186.76      9.88 o 
  -3   1  11       36.56       34.40      3.36 o 
  -2   1  11       12.97       16.35      3.13 o 
  -1   1  11       62.61       65.78      6.67 o 
   0   1  11       48.74       50.61      4.66 o 
 -10   2  11        2.67        4.21      3.28 o 
  -9   2  11       75.24       74.72      6.49 o 
  -8   2  11       62.51       59.62      4.86 o 
  -7   2  11      166.47      152.31      7.27 o 
  -6   2  11       36.03       31.13      3.95 o 
  -5   2  11      352.53      372.12      8.63 o 
  -4   2  11      326.98      341.88      8.25 o 
  -3   2  11       23.60       29.37      3.27 o 
  -2   2  11      128.82      139.88      6.91 o 
  -1   2  11        6.86        8.78      3.02 o 
  -9   3  11       14.37        9.99      3.74 o 
  -8   3  11        4.35        3.33      2.73 o 
  -7   3  11        3.33        1.28      2.30 o 
  -6   3  11      267.05      286.63      7.87 o 
  -5   3  11       34.64       46.65      4.02 o 
  -4   3  11      583.68      577.11     16.25 o 
  -3   3  11       66.74       77.84      4.95 o 
  -2   3  11      140.25      138.24      7.35 o 
  -8   4  11      146.25      137.71     15.54 o 
  -7   4  11        8.51        9.32      2.82 o 
  -6   4  11        5.77       11.13      2.80 o 
  -5   4  11       17.11       20.78      3.18 o 
  -4 -10  12       14.68       10.45      3.66 o 
  -3 -10  12      102.49      113.73      7.68 o 
  -2 -10  12        1.33       -3.33      4.82 o 
  -1 -10  12       13.76       10.90      6.61 o 
  -6  -9  12        0.26        5.77      4.20 o 
  -5  -9  12       18.78       18.66      3.98 o 
  -4  -9  12       26.65       30.01      4.48 o 
  -3  -9  12       63.07       70.77      6.04 o 
  -2  -9  12       15.66       26.37      8.04 o 
  -1  -9  12       15.00       10.76      6.31 o 
   0  -9  12       24.94       23.08      7.70 o 
  -7  -8  12       73.41       79.72     17.79 o 
  -6  -8  12       19.33       16.69      4.89 o 
  -5  -8  12       21.47       16.09      3.89 o 
  -4  -8  12      161.25      167.40     11.92 o 
  -3  -8  12       12.31       16.79      4.58 o 
  -2  -8  12        0.47       -2.52      4.39 o 
  -1  -8  12        5.80        3.62      5.53 o 
   0  -8  12       27.73       25.63      7.62 o 
   1  -8  12       17.10        5.64      4.09 o 
  -8  -7  12        0.51        2.96      3.96 o 
  -7  -7  12       71.51       66.70      7.48 o 
  -6  -7  12       28.82       23.75      5.22 o 
  -5  -7  12        9.86       14.73      4.21 o 
  -4  -7  12      116.27      117.78      7.36 o 
  -3  -7  12       74.85       74.97      7.34 o 
  -2  -7  12      694.46      809.51     31.63 o 
  -1  -7  12        9.26       10.31      6.22 o 
   0  -7  12      104.40      101.66      9.11 o 
   1  -7  12       78.94       76.27      5.97 o 
  -9  -6  12        0.50       -3.27      3.27 o 
  -8  -6  12        0.22       -0.70      3.53 o 
  -7  -6  12       34.45       31.28      5.59 o 
  -6  -6  12      136.55      148.55     10.60 o 
  -5  -6  12       51.09       56.67     14.41 o 
  -4  -6  12        6.62        8.69      2.91 o 
  -3  -6  12        3.22        8.08      4.75 o 
  -2  -6  12       25.65       29.17      9.93 o 
  -1  -6  12       20.37       11.35      3.09 o 
   0  -6  12      244.50      282.43      9.24 o 
   1  -6  12        1.41        0.13      2.28 o 
   2  -6  12        4.71        6.44      3.29 o 
  -9  -5  12       67.53       66.75      8.99 o 
  -8  -5  12        1.81        1.33      2.85 o 
  -7  -5  12        0.45       -1.63      2.66 o 
  -6  -5  12        8.28        4.49      3.49 o 
  -5  -5  12      108.79      105.06      6.61 o 
  -4  -5  12      441.36      459.71     11.84 o 
  -3  -5  12        1.30        1.51      2.63 o 
  -2  -5  12       27.05       25.51      4.76 o 
  -1  -5  12       56.68       56.42      3.87 o 
   0  -5  12       31.44       35.13      3.39 o 
   1  -5  12       80.30       73.39      4.55 o 
 -10  -4  12      200.61      180.93     10.81 o 
  -9  -4  12      221.17      232.94      8.96 o 
  -8  -4  12        9.94        9.60      3.25 o 
  -7  -4  12        0.91        2.06      2.63 o 
  -6  -4  12       13.09        8.35      3.05 o 
  -5  -4  12      264.30      258.64      9.61 o 
  -4  -4  12       67.46       64.79      5.33 o 
  -3  -4  12       73.25       79.99      5.55 o 
  -2  -4  12       67.61       73.94      4.27 o 
  -1  -4  12      167.47      174.94      5.75 o 
   0  -4  12        2.42        0.90      2.13 o 
   1  -4  12       51.43       50.34      6.82 o 
 -10  -3  12       53.33       55.97      7.08 o 
  -9  -3  12       13.53       21.14      4.40 o 
  -8  -3  12      303.36      312.06     10.12 o 
  -7  -3  12        9.08       12.29      3.34 o 
  -6  -3  12       27.80       32.50      3.48 o 
  -5  -3  12       11.89        8.00      2.55 o 
  -4  -3  12       63.11       53.58      4.21 o 
  -3  -3  12       13.96       11.94      2.21 o 
  -2  -3  12        4.85        3.50      2.11 o 
  -1  -3  12      126.07      135.86      5.77 o 
   0  -3  12       45.78       35.89      3.59 o 
   1  -3  12      110.79      115.24      5.88 o 
 -10  -2  12       79.02       81.51      8.44 o 
  -9  -2  12        0.62        0.56      2.75 o 
  -8  -2  12       11.74       12.83      3.00 o 
  -7  -2  12       10.05       -0.05      2.26 o 
  -6  -2  12       25.06       29.40      3.49 o 
  -5  -2  12      102.16      113.17      7.52 o 
  -4  -2  12        2.71        1.80      2.24 o 
  -3  -2  12      227.71      216.81      6.51 o 
  -2  -2  12      123.33      114.22      6.25 o 
  -1  -2  12      104.65      107.30      5.38 o 
   0  -2  12       35.22       33.86      3.59 o 
 -10  -1  12      110.85      115.74      7.82 o 
  -9  -1  12      189.93      210.47     12.09 o 
  -8  -1  12      323.07      357.02      9.39 o 
  -7  -1  12       91.59       94.95      5.76 o 
  -6  -1  12       12.19        9.12      2.75 o 
  -5  -1  12        4.26        4.59      2.15 o 
  -4  -1  12       36.79       34.17      3.40 o 
  -3  -1  12       44.97       52.26      4.00 o 
  -2  -1  12       18.35       16.06      3.28 o 
  -1  -1  12      224.13      226.63      7.91 o 
   0  -1  12        1.59        1.20      3.15 o 
 -10   0  12      110.59      114.54      7.88 o 
  -9   0  12      146.56      171.19      7.14 o 
  -8   0  12        1.81       -0.54      2.43 o 
  -7   0  12      173.85      179.68     10.78 o 
  -6   0  12      144.58      176.27      7.35 o 
  -5   0  12       38.00       38.62      4.13 o 
  -4   0  12        8.82        7.62      2.41 o 
  -3   0  12       12.24        7.72      2.91 o 
  -2   0  12      340.03      339.09      9.63 o 
  -1   0  12       22.48       28.37      3.95 o 
  -9   1  12        2.45       -1.26      3.11 o 
  -8   1  12       44.67       50.91      4.79 o 
  -7   1  12       84.74       95.14      6.12 o 
  -6   1  12        0.86        4.03      2.38 o 
  -5   1  12        8.25        8.71      3.43 o 
  -4   1  12       53.39       54.48      4.27 o 
  -3   1  12       66.32       66.79      6.97 o 
  -2   1  12       33.86       44.49      4.63 o 
  -8   2  12       65.75       56.08      5.88 o 
  -7   2  12      531.97      548.57     12.63 o 
  -6   2  12      333.27      367.09     10.00 o 
  -5   2  12       28.21       33.73      3.72 o 
  -4   2  12       31.14       34.75      3.74 o 
  -5  -8  13       36.20       27.53      5.83 o 
  -4  -8  13       55.83       46.12      6.77 o 
  -3  -8  13      130.52      132.01     15.28 o 
  -2  -8  13        9.08       23.33      7.65 o 
  -7  -7  13       15.61       18.60      5.32 o 
  -6  -7  13       25.04       28.46      5.85 o 
  -5  -7  13       35.58       44.36      6.73 o 
  -4  -7  13       37.91       31.14      5.70 o 
  -3  -7  13       20.14       23.71      7.77 o 
  -2  -7  13       12.99       11.66      6.73 o 
  -1  -7  13        2.03       -1.68      4.79 o 
  -7  -6  13       19.97       19.25      9.81 o 
  -6  -6  13      273.49      295.65     24.54 o 
  -5  -6  13       53.59       62.31      7.46 o 
  -4  -6  13      603.38      621.14     29.49 o 
  -3  -6  13       29.54       28.69      7.81 o 
  -2  -6  13        2.45       -4.24      5.02 o 
  -1  -6  13        5.95        7.26      4.18 o 
  -8  -5  13       28.30       25.36      5.60 o 
  -7  -5  13       23.16       26.95      4.16 o 
  -6  -5  13       30.96       44.48      4.95 o 
  -5  -5  13      220.35      211.95      8.68 o 
  -4  -5  13      438.62      468.36     15.83 o 
  -3  -5  13       42.10       33.99      5.61 o 
  -2  -5  13       69.27       91.14      8.36 o 
  -1  -5  13       23.32       27.65      4.33 o 
  -8  -4  13       66.73       66.53      6.08 o 
  -7  -4  13        0.07       -2.35      2.64 o 
  -6  -4  13       34.64       28.27      4.33 o 
  -5  -4  13       89.39       83.68      6.46 o 
  -4  -4  13       41.22       60.61      8.97 o 
  -3  -4  13       54.40       38.30      6.59 o 
  -2  -4  13        6.32        0.10      4.63 o 
  -1  -4  13      128.44      117.96      5.89 o 
  -8  -3  13        8.50        1.42      3.17 o 
  -7  -3  13       25.43       34.92      6.22 o 
  -6  -3  13       34.55       39.00      4.85 o 
  -5  -3  13      137.59      143.98      8.17 o 
  -4  -3  13       44.31       39.12      4.09 o 
  -3  -3  13       70.45       70.66      6.16 o 
  -2  -3  13        7.74        7.03      2.56 o 
  -1  -3  13      189.08      182.46     11.27 o 
  -8  -2  13       18.76       18.26      4.02 o 
  -7  -2  13       79.64       83.17      6.67 o 
  -6  -2  13        2.42       -1.00      2.49 o 
  -5  -2  13      117.76      128.98      6.84 o 
  -4  -2  13        0.43        0.92      2.52 o 
  -3  -2  13       74.75       88.36      5.90 o 
  -2  -2  13       12.71       10.37      2.87 o 
  -8  -1  13       26.02       33.64      4.15 o 
  -7  -1  13       29.15       22.64      3.67 o 
  -6  -1  13       28.43       24.71      3.85 o 
  -5  -1  13      296.82      303.36     14.19 o 
  -4  -1  13       13.60       11.51      3.26 o 
  -3  -1  13       10.28       13.30      3.47 o 
  -7   0  13       70.71       76.30      5.76 o 
  -6   0  13       67.88       75.13      5.69 o 
  -5   0  13       41.27       41.10      4.51 o 
                                                 
